# Supplementary material for: Joint trajectories of brain atrophy, white matter hyperintensities and cognition quantify brain maintenance
Source: Nat Commun. 2026 Jul 4;17:5846. doi: 10.1038/s41467-026-74957-2 (PMC13332871; doi:10.1038/s41467-026-74957-2)
Supplement: Supplementary file 4 — Source Data [file 41467_2026_74957_MOESM4_ESM.xlsx]

## Sheet: ReadMe
time points	M00	baseline
	M12	12-month follow-up
	M24	24-month follow-up
	M36	36-month follow-up
	M48	48-month follow-up
Abbreviations	WMH	white matter hyperintensities
	MTLV	medial temporal lobe-to-ventricle ratio
	PACC5	preclinical Alzheimer’s cognitive composite score
	sex	1 = female; 0 = male
	tiv	total intracranial volume
	CUstable	individuals remaining cogntinvely stable
	CUconverted	individuals converting to MCI/dementia
	intcept	latent intercept (extracted from LGCM)
	slope_linear	latent linear slope (extracted from LGCM)
	slope_quadratic	latent quadratic slope (extracted from LGCM)
	BMindex	brain maintenance index
	edy_split	median split based on years of education
	APOE4_carrier	APOE4 (1 = carrier; 0 = non-carrier)
	Plasma_Ab4240	Aβ42/40 plasma levels
	plasma_ptau181	phosphorylated tau 181 plasma levels
	plasma_NfL	neurofilament light chain plasma levels
Lifestyle	psqi_M00	Pittsburgh Sleep Quality Index
	MDScore_M00	Mediterranean diet
	LSNS_score_M00	Lubben Social Network Scale
	PASE_Score_M00	physical activity scale for the elderly
	vascular_risk_sumcorr	Total cardiovascular risk score
	leqh_unsp_score_M00	LEQh nonspecific
	leqm_unsp_score_M00	LEQm nonspecific
	leqj_unsp_score_M00	LEQy nonspecific
	leqh_sp_score_ungew_M00	LEQh specific
	leqm_sp_score_ungew_M00	LEQm specific
	gdstot_M00	geriatric depression scale
	green tabs = main article
	orange tabs = supplementary material

## Sheet: Fig1B
Subject_ID	time_point	WMH	WMH_change
1	0	-1.24966	0
1	1	-1.03257	0.217087
1	2	-0.888995	0.360664
1	3	-0.783559	0.466101
1	4
2	0	-1.20211	0
2	1	-1.80928	-0.607172
2	2
2	3
2	4
3	0	0.796532	0
3	1	0.771692	-0.0248399
3	2	0.831966	0.0354341
3	3	0.801858	0.00532601
3	4
4	0	-2.02249	0
4	1	-2.14886	-0.126372
4	2
4	3	-2.12899	-0.106499
4	4	-2.39908	-0.376595
5	0	1.06424	0
5	1
5	2
5	3	1.19985	0.135608
5	4
6	0	-0.286095	0
6	1	-0.342339	-0.0562436
6	2	-0.26682	0.0192748
6	3	-0.289119	-0.00302446
6	4	-0.0751223	0.210973
7	0	-0.251717	0
7	1	0.0754568	0.327174
7	2
7	3
7	4
8	0	1.38542	0
8	1	1.43627	0.0508512
8	2
8	3
8	4
9	0	-3.25088	0
9	1	-2.36846	0.882421
9	2
9	3	-2.16946	1.08143
9	4
10	0	1.06667	0
10	1	1.12137	0.0546997
10	2
10	3
10	4
11	0	0.837282	0
11	1	0.797201	-0.0400813
11	2
11	3
11	4
12	0	-1.15125	0
12	1	-1.25799	-0.106739
12	2	-0.728263	0.422986
12	3	-1.32469	-0.173443
12	4	-0.420824	0.730425
13	0	-1.72676	0
13	1	-1.77691	-0.0501503
13	2	-0.840812	0.885946
13	3	-1.32469	0.402067
13	4
14	0	1.4353	0
14	1	1.54937	0.114078
14	2	1.67068	0.235383
14	3	1.84113	0.405834
14	4	1.80579	0.37049
15	0	0.424133	0
15	1	0.447114	0.0229809
15	2	0.701205	0.277071
15	3	0.85334	0.429206
15	4
16	0	0.64158	0
16	1	0.714503	0.072923
16	2	0.556839	-0.0847407
16	3	0.789126	0.147546
16	4	0.771226	0.129646
17	0	-0.540775	0
17	1	-0.506372	0.034403
17	2	-0.807661	-0.266886
17	3	-1.03824	-0.49746
17	4	-0.280094	0.260681
18	0	-0.170533	0
18	1	0.120236	0.290769
18	2	0.0857181	0.256251
18	3	0.171899	0.342433
18	4	0.3143	0.484834
19	0	-0.0497221	0
19	1	0.259775	0.309497
19	2	0.392952	0.442674
19	3	0.471578	0.521301
19	4	0.636131	0.685853
20	0	-0.986592	0
20	1	-0.821078	0.165514
20	2	-0.716855	0.269737
20	3
20	4	-0.527917	0.458675
22	0	-1.12081	0
22	1	-0.939267	0.181545
22	2	-0.936882	0.18393
22	3	-0.893385	0.227427
22	4	-0.763936	0.356876
23	0	0.409972	0
23	1	0.541308	0.131337
23	2	0.484103	0.0741314
23	3	0.531603	0.121631
23	4	0.666385	0.256413
24	0	-1.27936	0
24	1	-1.02418	0.255179
24	2	-1.39495	-0.115585
24	3	-1.16532	0.114041
24	4	-0.895593	0.383768
25	0	-0.437325	0
25	1	-0.287605	0.14972
25	2
25	3
25	4
26	0	-0.161989	0
26	1	-0.123361	0.0386282
26	2
26	3
26	4
27	0	1.67015	0
27	1	1.75291	0.0827525
27	2	1.87463	0.204476
27	3	1.8679	0.197741
27	4
28	0	0.773088	0
28	1	0.774249	0.00116075
28	2	0.847562	0.074474
28	3	0.888242	0.115154
28	4	0.955567	0.182479
29	0	0.19526	0
29	1	0.212716	0.0174562
29	2	0.311682	0.116422
29	3	0.238678	0.043418
29	4	0.260637	0.0653772
30	0	1.93153	0
30	1	1.93347	0.00193494
30	2	1.98001	0.0484838
30	3	1.94495	0.0134224
30	4	1.96664	0.0351142
31	0	-0.532559	0
31	1	-0.549113	-0.0165536
31	2	-0.576144	-0.0435852
31	3	-0.0720134	0.460546
31	4
32	0	0.170554	0
32	1	0.377043	0.206489
32	2	0.459175	0.288621
32	3	0.596762	0.426208
32	4
33	0	-1.17249	0
33	1	-1.11426	0.0582239
33	2
33	3
33	4	-0.769221	0.403268
34	0	-0.023512	0
34	1	0.0946429	0.118155
34	2	0.273415	0.296927
34	3
34	4
35	0	1.63281	0
35	1	1.61578	-0.0170331
35	2	1.64588	0.013063
35	3	1.71744	0.084631
35	4
36	0	-1.24554	0
36	1	-1.15824	0.0872998
36	2	-0.971216	0.274325
36	3	-1.19456	0.0509843
36	4	-1.08262	0.162922
37	0	1.62716	0
37	1	1.6054	-0.0217583
37	2	1.84002	0.212861
37	3	1.84501	0.217855
37	4	1.87378	0.246625
38	0	-0.519884	0
38	1	-0.391918	0.127965
38	2
38	3
38	4	-0.159572	0.360312
39	0	0.892963	0
39	1	0.914096	0.0211331
39	2	1.06271	0.169745
39	3	1.00302	0.110061
39	4
40	0	-2.85834	0
40	1	-2.73196	0.126372
40	2
40	3
40	4
41	0	0.843472	0
41	1	0.978905	0.135432
41	2	0.952444	0.108971
41	3
41	4
42	0	1.58255	0
42	1	1.64253	0.0599829
42	2	1.66308	0.0805298
42	3	1.68933	0.106777
42	4	1.70326	0.120707
43	0	-0.817212	0
43	1	-0.511963	0.305249
43	2
43	3
43	4
44	0	0.13153	0
44	1	0.0242213	-0.107308
44	2	0.224164	0.0926339
44	3	0.250203	0.118673
44	4
45	0	0.394087	0
45	1	0.451437	0.0573495
45	2	0.508722	0.114635
45	3	0.566125	0.172038
45	4	0.889473	0.495386
46	0	-0.501939	0
46	1	-0.305268	0.196671
46	2	-0.254563	0.247376
46	3	-0.181711	0.320228
46	4	-0.153572	0.348367
47	0	0.268905	0
47	1	0.242249	-0.0266556
47	2	0.500697	0.231792
47	3	0.0350171	-0.233888
47	4	0.144016	-0.124889
48	0	-0.621999	0
48	1	-0.753513	-0.131513
48	2	-0.762185	-0.140186
48	3	-0.534895	0.0871049
48	4	-0.200197	0.421802
49	0	-1.08262	0
49	1	-0.859181	0.223437
49	2	-0.439298	0.64332
49	3
49	4	-0.241868	0.84075
50	0	1.36229	0
50	1	0.735127	-0.627164
50	2	1.52696	0.164664
50	3
50	4
51	0	-1.89289	0
51	1
51	2	-2.26026	-0.367374
51	3	-2.50234	-0.609448
51	4	-2.73196	-0.839074
52	0	0.499944	0
52	1	0.782308	0.282364
52	2	1.06542	0.565475
52	3
52	4
53	0	1.59822	0
53	1	1.62569	0.0274714
53	2	1.68683	0.088613
53	3
53	4
54	0	0.441717	0
54	1	0.577235	0.135518
54	2	0.662019	0.220302
54	3
54	4	0.970768	0.529051
55	0	0.0961808	0
55	1	0.236284	0.140104
55	2	0.172235	0.0760543
55	3	0.200074	0.103893
55	4	0.193969	0.0977882
56	0	-0.165026	0
56	1
56	2	-0.261741	-0.096715
56	3	-0.184225	-0.0191994
56	4	-0.0872002	0.0778257
57	0	-1.34879	0
57	1	-1.02976	0.319033
57	2	-1.62191	-0.273113
57	3	-1.51998	-0.17119
57	4
58	0	0.807681	0
58	1	0.793066	-0.0146157
58	2	0.873644	0.0659625
58	3	0.868464	0.0607825
58	4	0.932192	0.124511
59	0	1.4068	0
59	1	1.4618	0.0550005
59	2	1.46301	0.0562046
59	3	1.56474	0.157939
59	4	1.55539	0.148587
60	0	1.6457	0
60	1	1.66107	0.0153701
60	2
60	3	1.72946	0.0837617
60	4
61	0	0.0817934	0
61	1	0.0911673	0.00937392
61	2	0.211151	0.129358
61	3
61	4
62	0	-0.0684078	0
62	1	-0.0127066	0.0557012
62	2	-0.0872002	-0.0187923
62	3	0.105321	0.173729
62	4
63	0	-1.08881	0
63	1	-0.946481	0.142326
63	2	-0.925108	0.1637
63	3
63	4
64	0	-0.0330786	0
64	1	0.260637	0.293716
64	2
64	3
64	4
65	0	1.28476	0
65	1
65	2
65	3	1.58833	0.303575
65	4	1.74048	0.455716
66	0	0.480998	0
66	1	0.591503	0.110505
66	2
66	3	0.804063	0.323065
66	4	0.870522	0.389524
67	0	0.0375777	0
67	1	0.179241	0.141664
67	2	0.144016	0.106438
67	3	0.228739	0.191162
67	4	0.384476	0.346899
68	0	-1.10458	0
68	1	-0.976295	0.128289
68	2	-0.828889	0.275695
68	3	-0.913573	0.191011
68	4
69	0	-0.594043	0
69	1	-0.38649	0.207553
69	2
69	3	-0.904512	-0.310468
69	4	-0.462499	0.131544
70	0	-0.770993	0
70	1	-0.543145	0.227848
70	2	-0.511963	0.25903
70	3	-0.541959	0.229034
70	4	-0.408522	0.362471
71	0	1.09223	0
71	1	1.25658	0.164343
71	2	1.37174	0.279502
71	3	1.4336	0.341363
71	4	1.49041	0.398175
72	0	-0.0159735	0
72	1	0.246682	0.262655
72	2	0.275657	0.29163
72	3
72	4
73	0	-0.305268	0
73	1	-0.449269	-0.144
73	2	-0.317092	-0.0118236
73	3	-0.125061	0.180207
73	4	-0.122796	0.182473
74	0	0.41677	0
74	1	0.241952	-0.174818
74	2
74	3
74	4
75	0	-1.32943	0
75	1	-1.19832	0.131112
75	2	-1.05557	0.273857
75	3
75	4
76	0	-1.14434	0
76	1	-0.904512	0.239831
76	2
76	3	-0.532559	0.611783
76	4	-0.430472	0.713871
77	0	-0.929788	0
77	1	-0.376672	0.553116
77	2	-0.130764	0.799024
77	3
77	4
78	0	0.74241	0
78	1	0.604796	-0.137615
78	2	0.851623	0.109212
78	3
78	4
79	0	-0.267549	0
79	1	-0.200197	0.0673522
79	2	-0.24818	0.0193697
79	3
79	4	0.0722617	0.339811
80	0	-1.16889	0
80	1	-1.47517	-0.306274
80	2	-1.43939	-0.270494
80	3
80	4
81	0	0.340337	0
81	1	0.390902	0.0505645
81	2	0.676672	0.336335
81	3
81	4	0.636723	0.296386
82	0	-0.544334	0
82	1	-0.419868	0.124466
82	2	-0.529074	0.0152595
82	3	-0.56124	-0.0169066
82	4	-0.38649	0.157843
83	0	-2.33942	0
83	1	-2.79163	-0.452217
83	2
83	3
83	4
84	0	0.92584	0
84	1	0.972159	0.0463192
84	2	1.06208	0.136241
84	3
84	4	1.00742	0.08158
85	0	-1.80928	0
85	1	-1.86772	-0.0584361
85	2	-1.64636	0.162922
85	3	-0.902269	0.90701
85	4
86	0	-0.713637	0
86	1	-0.112712	0.600925
86	2
86	3
86	4	-0.10226	0.611377
87	0	-0.468711	0
87	1	-0.715244	-0.246533
87	2	-0.657186	-0.188475
87	3	-0.702517	-0.233806
87	4	-0.527917	-0.0592061
88	0	1.11479	0
88	1	1.17986	0.0650703
88	2
88	3	1.28245	0.167653
88	4
89	0	-0.634416	0
89	1	-0.591451	0.0429649
89	2
89	3	-0.729912	-0.0954958
89	4	-1.12081	-0.486396
90	0	-0.915861	0
90	1	-0.826926	0.0889352
90	2	-0.577404	0.338457
90	3
90	4	-0.557575	0.358287
91	0	0.675845	0
91	1	1.0927	0.416852
91	2	1.36135	0.685501
91	3
91	4
92	0	-0.296752	0
92	1
92	2	-0.151785	0.144967
92	3
92	4
93	0	0.976962	0
93	1
93	2	1.07204	0.0950749
93	3	1.20007	0.223104
93	4	1.28301	0.306052
94	0	-1.57596	0
94	1	-2.36846	-0.7925
94	2
94	3
94	4
95	0	1.53455	0
95	1	1.63791	0.10336
95	2
95	3
95	4
96	0	-0.453307	0
96	1	-0.399238	0.0540689
96	2	-0.52561	-0.0723035
96	3	-0.362688	0.0906189
96	4	-0.284589	0.168718
97	0	0.534267	0
97	1
97	2	0.50463	-0.0296365
97	3	0.612253	0.0779869
97	4
98	0	-1.43364	0
98	1	-0.361825	1.07181
98	2
98	3	-0.665967	0.76767
98	4
99	0	-0.526763	0
99	1	-0.284589	0.242174
99	2	-0.418914	0.107849
99	3	-0.218637	0.308125
99	4	-0.295217	0.231545
100	0	0.964422	0
100	1	0.992238	0.0278167
100	2	1.02512	0.0606954
100	3
100	4
101	0	1.21063	0
101	1	1.15662	-0.054009
101	2	1.31093	0.100304
101	3
101	4
102	0	-0.631633	0
102	1	-0.597954	0.0336798
102	2	-0.529074	0.102559
102	3	-0.204751	0.426882
102	4
103	0	-0.277117	0
103	1	-0.3235	-0.0463829
103	2
103	3
103	4
104	0	1.32557	0
104	1	1.3704	0.0448282
104	2
104	3	1.42363	0.098054
104	4	1.54003	0.214459
105	0	-0.794556	0
105	1	-0.748372	0.046184
105	2	-0.738228	0.0563274
105	3	-0.819142	-0.0245857
105	4	-0.859181	-0.0646256
106	0	0.63361	0
106	1	0.690148	0.0565385
106	2
106	3
106	4
107	0	-0.0720134	0
107	1	-0.198903	-0.126889
107	2	-0.0452687	0.0267447
107	3	0.0333035	0.105317
107	4	0.156923	0.228937
108	0	-0.333251	0
108	1	-0.109391	0.22386
108	2	0.0367255	0.369976
108	3	-0.078771	0.25448
108	4
109	0	-1.21752	0
109	1	-1.63809	-0.420571
109	2	-1.00508	0.212443
109	3	-0.986592	0.230927
109	4
110	0	1.15697	0
110	1	0.862443	-0.29453
110	2	1.29553	0.138558
110	3	1.30936	0.152383
110	4	1.409	0.252027
111	0	0.543404	0
111	1	0.879451	0.336047
111	2	0.810516	0.267112
111	3
111	4
112	0	-0.800135	0
112	1	-0.612527	0.187609
112	2	-0.428529	0.371606
112	3	-0.485618	0.314518
112	4	-0.508602	0.291533
113	0	0.233278	0
113	1	0.330015	0.0967364
113	2	0.366184	0.132905
113	3
113	4
114	0	-1.16177	0
114	1	-1.12081	0.0409572
114	2
114	3	-0.956246	0.205524
114	4	-1.38963	-0.227859
115	0	-0.48028	0
115	1	-0.280094	0.200186
115	2	-0.235625	0.244655
115	3	-0.239085	0.241195
115	4
116	0	-0.60321	0
116	1	-0.588871	0.0143382
116	2
116	3
116	4
117	0	-0.687	0
117	1	-0.532559	0.154441
117	2	-0.504152	0.182848
117	3
117	4
118	0	1.96849	0
118	1	1.94719	-0.0212982
118	2	2.06624	0.0977516
118	3	2.03198	0.0634886
118	4	2.06215	0.0936624
119	0	-1.42231	0
119	1
119	2	-1.9612	-0.538894
119	3	-1.74629	-0.323979
119	4	-1.35374	0.0685698
120	0	0.549989	0
120	1	0.675154	0.125165
120	2
120	3
120	4
121	0	0.703574	0
121	1	0.7041	0.000525229
121	2
121	3
121	4
122	0	1.13851	0
122	1	0.930171	-0.208334
122	2	1.13299	-0.00551205
122	3	1.19639	0.0578861
122	4	1.11001	-0.0284974
123	0	-0.131338	0
123	1	-0.240475	-0.109137
123	2
123	3
123	4	0.864523	0.99586
124	0	-1.90591	0
124	1	-1.91924	-0.013326
124	2	-1.43364	0.472272
124	3	-1.89289	0.0130196
124	4
125	0	0.228435	0
125	1
125	2	0.436057	0.207621
125	3	0.424564	0.196128
125	4	0.69537	0.466935
126	0	-1.67191	0
126	1	-1.27071	0.401195
126	2	-1.58337	0.0885432
126	3	-0.922782	0.749128
126	4
127	0	-0.0472437	0
127	1	0.101531	0.148774
127	2	0.0242213	0.071465
127	3	0.205798	0.253042
127	4	0.513336	0.56058
128	0	0.0845435	0
128	1
128	2	0.167854	0.0833106
128	3
128	4	0.222937	0.138394
130	0	-0.708845	0
130	1	-0.755236	-0.046392
130	2	-0.734887	-0.0260427
130	3
130	4	-0.86965	-0.160805
131	0	-0.144691	0
131	1	0.15103	0.29572
131	2
131	3
131	4
132	0	-0.685471	0
132	1	-0.491006	0.194465
132	2	-0.696259	-0.0107875
132	3
132	4
133	0	-0.840812	0
133	1	-0.99444	-0.153627
133	2	-0.830859	0.0099533
133	3	-0.65864	0.182172
133	4
134	0	0.149284	0
134	1
134	2	0.301086	0.151802
134	3	0.305348	0.156064
134	4	0.339588	0.190304
135	0	0.892681	0
135	1	0.868366	-0.0243154
135	2	0.663431	-0.22925
135	3	0.899321	0.0066402
135	4	0.894466	0.0017846
136	0	-0.360964	0
136	1	-0.607184	-0.24622
136	2
136	3	0.0489595	0.409923
136	4
137	0	-0.373143	0
137	1	-0.104445	0.268699
137	2	-0.40479	-0.0316467
137	3	-0.0437919	0.329351
137	4
138	0	-0.466633	0
138	1	-0.572381	-0.105749
138	2	-0.739906	-0.273274
138	3	-0.493176	-0.0265432
138	4
139	0	0.815928	0
139	1	0.692296	-0.123632
139	2
139	3
139	4
140	0	-0.569887	0
140	1	-0.552724	0.0171628
140	2
140	3
140	4
141	0	-0.508602	0
141	1	-0.410397	0.0982048
141	2
141	3
141	4
142	0	-2.62871	0
142	1	-2.50234	0.126372
142	2
142	3
142	4	-3.02126	-0.392549
143	0	0.577563	0
143	1	0.435213	-0.14235
143	2	0.259199	-0.318364
143	3
143	4
144	0	0.763834	0
144	1	0.909731	0.145898
144	2	0.989945	0.226111
144	3	1.18724	0.423405
144	4
145	0	0.343819	0
145	1	0.363795	0.0199758
145	2
145	3
145	4
146	0	-1.63809	0
146	1	-1.57596	0.0621256
146	2	-1.38436	0.253729
146	3	-1.31071	0.327382
146	4	-1.09822	0.539869
147	0	-0.794556	0
147	1	-0.746669	0.0478872
147	2	-0.582472	0.212084
147	3
147	4
148	0	0.166838	0
148	1	0.197833	0.0309942
148	2
148	3
148	4
149	0	-0.499736	0
149	1	-0.371387	0.128348
149	2	-0.467671	0.0320649
149	3	-0.763936	-0.2642
149	4	-0.871767	-0.372031
150	0	0.135842	0
150	1	0.356811	0.220969
150	2
150	3
150	4	0.56646	0.430618
151	0	0.469199	0
151	1	0.573941	0.104742
151	2
151	3
151	4
152	0	0.590542	0
152	1	0.601659	0.0111173
152	2	0.734256	0.143715
152	3	0.799423	0.208882
152	4
153	0	-0.671897	0
153	1	-0.50972	0.162177
153	2	-0.511963	0.159934
153	3	-0.289878	0.382019
153	4	-0.140593	0.531304
154	0	-0.826926	0
154	1	-0.574887	0.252039
154	2	-0.0211454	0.805781
154	3	0.400629	1.22756
154	4	0.40953	1.23646
155	0	-0.518746	0
155	1	-0.577404	-0.0586587
155	2	-0.270476	0.248269
155	3
155	4
156	0	-0.526763	0
156	1	-0.457374	0.0693888
156	2	-0.436341	0.0904219
156	3
156	4	-0.452295	0.074468
157	0	-1.30612	0
157	1	-1.18341	0.122707
157	2	-0.86965	0.436472
157	3	-1.10139	0.204729
157	4	-1.0024	0.303724
158	0	0.162073	0
158	1	0.293279	0.131205
158	2	0.44255	0.280477
158	3	0.35947	0.197397
158	4	0.507794	0.345721
159	0	0.00605829	0
159	1
159	2	-0.132486	-0.138545
159	3
159	4
160	0	0.794298	0
160	1	0.783906	-0.0103916
160	2	0.581814	-0.212484
160	3	0.729006	-0.0652926
160	4	0.778523	-0.0157749
161	0	-0.213971	0
161	1	-0.0777261	0.136245
161	2	-0.0777261	0.136245
161	3	0.0662219	0.280193
161	4	0.0961808	0.310152
162	0	0.106831	0
162	1	0.184193	0.0773626
162	2	0.165821	0.05899
162	3
162	4	0.635391	0.52856
163	0	1.18139	0
163	1	1.19705	0.0156588
163	2	1.3214	0.140005
163	3	1.30728	0.125886
163	4	1.30601	0.124618
164	0	-0.266092	0
164	1	-0.313123	-0.0470315
164	2	-0.186751	0.079341
164	3
164	4
165	0	0.657335	0
165	1	0.610088	-0.0472461
165	2
165	3
165	4	0.840179	0.182845
166	0	-1.29258	0
166	1	-1.30157	-0.00898952
166	2	-1.35873	-0.0661467
166	3	-1.34879	-0.0562109
166	4	-0.785377	0.507207
167	0	-0.387391	0
167	1	-0.0287537	0.358638
167	2	0.233278	0.62067
167	3	0.367136	0.754528
167	4
168	0	-0.765692	0
168	1	-0.834819	-0.0691273
168	2	-0.536066	0.229626
168	3
168	4	-0.433399	0.332293
169	0	0.69577	0
169	1	0.756344	0.0605736
169	2	0.750691	0.0549205
169	3	0.830918	0.135148
169	4	0.840076	0.144306
170	0	-1.23336	0
170	1	-1.19832	0.0350418
170	2	-0.909024	0.324337
170	3
170	4
171	0	0.582302	0
171	1	0.730886	0.148584
171	2	0.850306	0.268004
171	3
171	4
172	0	1.63672	0
172	1	1.75597	0.119247
172	2	1.76757	0.130846
172	3	1.84678	0.210057
172	4
173	0	0.949047	0
173	1	1.11682	0.167777
173	2	1.20718	0.258135
173	3
173	4
174	0	-0.140593	0
174	1
174	2
174	3	-0.078771	0.0618225
174	4
175	0	-1.54033	0
175	1	-0.939267	0.601067
175	2	-0.72498	0.815353
175	3	-0.574887	0.965447
175	4
176	0	-1.62191	0
176	1	-3.41381	-1.7919
176	2	-1.16889	0.453014
176	3	-2.39908	-0.777176
176	4	-1.54033	0.0815735
177	0	0.518459	0
177	1	0.65762	0.13916
177	2	0.6971	0.178641
177	3	0.600242	0.0817823
177	4	0.520096	0.00163705
178	0	-0.35327	0
178	1	-0.157765	0.195505
178	2
178	3	-0.215966	0.137304
178	4	-0.00530958	0.347961
179	0	-1.82049	0
179	1	-1.45699	0.3635
179	2	-1.76652	0.0539768
179	3	-1.76652	0.0539768
179	4	-1.78749	0.0329993
180	0	-1.07044	0
180	1	-1.71724	-0.646802
180	2
180	3	-1.29258	-0.222145
180	4	-1.17249	-0.10205
181	0	0.199435	0
181	1	0.0237852	-0.175649
181	2
181	3	0.496546	0.297112
181	4	0.574931	0.375497
182	0	-1.27502	0
182	1	-0.936882	0.338139
182	2
182	3
182	4
183	0	-0.751794	0
183	1	-0.407587	0.344207
183	2
183	3
183	4
184	0	-0.0527107	0
184	1	-0.0492256	0.00348511
184	2
184	3	0.103429	0.15614
184	4	0.151378	0.204089
185	0	-0.484546	0
185	1	-0.299062	0.185484
185	2	-0.175474	0.309072
185	3	0.0307234	0.515269
185	4	0.0988621	0.583408
186	0	-0.437325	0
186	1
186	2	-0.19056	0.246765
186	3	-0.571133	-0.133808
186	4	-0.365284	0.0720409
187	0	-1.59087	0
187	1	-1.94687	-0.355999
187	2	-1.50034	0.0905268
187	3	-1.22144	0.36943
187	4
188	0	-2.16946	0
188	1	-1.75631	0.413145
188	2	-1.83194	0.337522
188	3	-1.77691	0.392549
188	4	-3.41381	-1.24435
189	0	0.23358	0
189	1	0.188776	-0.0448035
189	2
189	3
189	4
190	0	0.302955	0
190	1	0.312731	0.00977591
190	2	0.353652	0.0506966
190	3
190	4
191	0	2.00637	0
191	1	2.02769	0.0213164
191	2	2.12693	0.120558
191	3	2.10677	0.100401
191	4	1.99781	-0.00855587
192	0	0.75057	0
192	1	0.816467	0.0658972
192	2
192	3
192	4
193	0	-1.07346	0
193	1	-0.929788	0.143671
193	2
193	3
193	4
194	0	-1.41673	0
194	1	-1.36376	0.0529664
194	2	-0.729912	0.686819
194	3	-0.670409	0.746322
194	4	-0.0720134	1.34472
195	0	1.43515	0
195	1	1.51209	0.0769386
195	2	1.55877	0.123615
195	3
195	4	1.75142	0.316271
196	0	1.20637	0
196	1	1.19363	-0.0127393
196	2	1.44414	0.237767
196	3
196	4
197	0	-0.77994	0
197	1	-0.667444	0.112497
197	2
197	3
197	4
198	0	0.168192	0
198	1	0.224776	0.0565835
198	2	0.142603	-0.0255894
198	3	0.35292	0.184728
198	4
199	0	-1.17611	0
199	1	-1.23739	-0.0612844
199	2
199	3
199	4
200	0	-0.621999	0
200	1	-0.523313	0.0986866
200	2	-0.660098	-0.0380987
200	3	-0.272681	0.349318
200	4	-0.638617	-0.0166172
201	0	-0.254563	0
201	1
201	2	-0.0612649	0.193298
201	3	-0.944066	-0.689503
201	4
202	0	0.511679	0
202	1	0.328234	-0.183446
202	2	0.519551	0.00787215
202	3
202	4	0.677085	0.165406
203	0	0.882716	0
203	1	0.797646	-0.0850702
203	2
203	3
203	4
204	0	0.888432	0
204	1	0.96068	0.0722477
204	2
204	3
204	4	1.21878	0.330347
205	0	-0.232873	0
205	1	-0.355823	-0.122951
205	2
205	3
205	4
206	0	0.74948	0
206	1	0.889757	0.140277
206	2	1.06763	0.318153
206	3
206	4
207	0	0.576249	0
207	1	0.704755	0.128507
207	2
207	3
207	4
208	0	0.366898	0
208	1	0.492365	0.125467
208	2	0.508536	0.141638
208	3
208	4
209	0	-0.305268	0
209	1	-0.312333	-0.00706447
209	2	-0.140011	0.165258
209	3	-0.139428	0.16584
209	4
210	0	-0.00576907	0
210	1	0.0100955	0.0158646
210	2	0.0825805	0.0883496
210	3	0.0706574	0.0764264
210	4
211	0	2.09911	0
211	1
211	2	2.17314	0.0740291
211	3
211	4
212	0	0.726236	0
212	1
212	2
212	3
212	4	1.01163	0.285394
213	0	-0.044776	0
213	1	-0.0668696	-0.0220936
213	2	0.0158767	0.0606527
213	3	0.0255277	0.0703037
213	4	0.140832	0.185608
214	0	1.30674	0
214	1	1.29641	-0.0103279
214	2	1.36352	0.0567857
214	3	1.4827	0.17596
214	4	1.49002	0.183281
215	0	-1.50681	0
215	1	-1.00777	0.499048
215	2	-1.12744	0.379378
215	3
215	4
216	0	1.20393	0
216	1	1.25623	0.052296
216	2	1.35177	0.147832
216	3	1.29275	0.0888181
216	4	1.19507	-0.0088653
217	0	0.345305	0
217	1	0.499568	0.154263
217	2
217	3
217	4
218	0	-1.34389	0
218	1	-1.31999	0.0238992
218	2	-1.01319	0.330706
218	3	-0.813372	0.530519
218	4
219	0	0.363556	0
219	1	0.495599	0.132043
219	2	0.482553	0.118997
219	3
219	4	0.443799	0.0802432
220	0	0.705018	0
220	1	0.613487	-0.0915305
220	2	0.442759	-0.262259
220	3	0.608226	-0.0967915
220	4	0.822569	0.117551
221	0	0.255734	0
221	1	0.137629	-0.118105
221	2	0.288924	0.0331906
221	3	0.232977	-0.0227567
221	4	0.461597	0.205863
222	0	-0.900035	0
222	1	-0.708845	0.19119
222	2
222	3	-1.11102	-0.210985
222	4	-0.607184	0.292851
223	0	-1.55432	0
223	1	-1.37914	0.175177
223	2	-1.94687	-0.392549
223	3	-1.75631	-0.201995
223	4
224	0	0.436899	0
224	1	0.580183	0.143284
224	2	0.564448	0.127549
224	3
224	4
225	0	1.40154	0
225	1	1.37772	-0.0238213
225	2
225	3
225	4
226	0	0.369511	0
226	1	0.153464	-0.216047
226	2	0.146832	-0.222679
226	3
226	4
227	0	1.14366	0
227	1
227	2	1.35709	0.213432
227	3	1.03354	-0.11012
227	4	1.32338	0.179717
228	0	1.12187	0
228	1	1.0231	-0.0987651
228	2	1.11231	-0.0095577
228	3	1.17651	0.054644
228	4	1.10285	-0.0190198
229	0	0.879644	0
229	1	0.917168	0.0375238
229	2
229	3
229	4	1.27291	0.39327
230	0	1.09757	0
230	1	1.23653	0.138968
230	2
230	3
230	4
231	0	-1.17611	0
231	1	-0.984	0.192107
231	2	-0.882473	0.293635
231	3	-0.604531	0.571576
231	4	-1.07955	0.0965588
232	0	1.70044	0
232	1	1.37278	-0.327653
232	2	1.72822	0.0277786
232	3
232	4	1.83532	0.134881
233	0	0.43458	0
233	1	0.7462	0.31162
233	2
233	3
233	4
234	0	-0.558794	0
234	1	-0.0957568	0.463037
234	2
234	3	-0.451284	0.10751
234	4
235	0	-0.449269	0
235	1	-0.3235	0.125769
235	2	-0.25385	0.195419
235	3
235	4	-0.182339	0.26693
236	0	0.251955	0
236	1
236	2
236	3	0.455726	0.203771
236	4
237	0	0.127911	0
237	1	0.246387	0.118476
237	2	0.302955	0.175044
237	3	0.290016	0.162105
237	4	0.369037	0.241126
238	0	-1.38963	0
238	1	-1.35374	0.035888
238	2	-1.62994	-0.240312
238	3	-1.61399	-0.224358
238	4
239	0	0.471776	0
239	1	0.0892272	-0.382549
239	2	-0.00210351	-0.47388
239	3	0.246976	-0.224801
239	4
240	0	0.581162	0
240	1	0.753945	0.172783
240	2	0.679283	0.0981212
240	3
240	4
241	0	-0.301381	0
241	1	-0.04085	0.260531
241	2	-0.203446	0.0979349
241	3	-0.293687	0.00769479
241	4	0.0551852	0.356567
242	0	0.1362	0
242	1	0.285636	0.149437
242	2	0.474736	0.338536
242	3	0.18485	0.0486506
242	4	0.55428	0.418081
243	0	0.438999	0
243	1
243	2	0.291106	-0.147893
243	3	0.134767	-0.304232
243	4	0.503509	0.0645105
244	0	-0.299834	0
244	1	-0.365284	-0.0654497
244	2	-0.334892	-0.0350582
244	3	-0.0684078	0.231426
244	4	-0.280841	0.0189933
245	0	-0.326732	0
245	1	-0.2153	0.111431
245	2	-0.191836	0.134896
245	3	-0.0292326	0.297499
245	4
246	0	-0.667444	0
246	1	-0.712035	-0.0445916
246	2
246	3	-0.774555	-0.107111
246	4
247	0	-0.0117767	0
247	1
247	2	0.128999	0.140776
247	3
247	4	0.267204	0.278981
248	0	1.2132	0
248	1	1.27133	0.0581281
248	2	1.37912	0.165919
248	3
248	4	1.44966	0.236458
249	0	-1.69867	0
249	1	-1.27071	0.427956
249	2	-0.958713	0.739957
249	3
249	4
250	0	-0.19056	0
250	1	0.127548	0.318108
250	2	-0.623366	-0.432806
250	3
250	4
251	0	-0.112712	0
251	1	0.0358719	0.148584
251	2
251	3
251	4
252	0	0.545144	0
252	1	0.618242	0.0730972
252	2	0.647848	0.102703
252	3
252	4
253	0	0.504257	0
253	1	0.615332	0.111076
253	2	0.797868	0.293612
253	3
253	4
254	0	-0.966182	0
254	1	-0.69007	0.276112
254	2	-0.794556	0.171626
254	3	-0.915861	0.0503201
254	4	-0.72498	0.241201
255	0	-1.14779	0
255	1	-1.15125	-0.00346379
255	2	-1.2622	-0.114413
255	3
255	4
256	0	-0.261019	0
256	1	0.0629741	0.323993
256	2	-0.0684078	0.192611
256	3	-0.00622894	0.25479
256	4	-0.184856	0.0761634
257	0	0.76466	0
257	1	0.858259	0.0935995
257	2
257	3	1.14553	0.380871
257	4
258	0	-0.687	0
258	1	-0.674886	0.0121144
258	2	-0.633023	0.0539768
258	3
258	4
259	0	-1.12744	0
259	1	-0.968693	0.158743
259	2	-1.17975	-0.0523136
259	3	-0.852992	0.274444
259	4	-0.660098	0.467338
260	0	0.294903	0
260	1	0.384246	0.0893429
260	2	0.511126	0.216223
260	3
260	4
261	0	1.22189	0
261	1	1.3766	0.15471
261	2	1.43262	0.210728
261	3	1.45602	0.234132
261	4	1.53251	0.310624
262	0	-0.135368	0
262	1	-0.0547118	0.0806566
262	2	-0.00668918	0.128679
262	3
262	4
263	0	0.114689	0
263	1	0.193969	0.0792803
263	2	0.104944	-0.00974513
263	3	0.0489595	-0.0657292
263	4	0.140477	0.0257879
264	0	0.599137	0
264	1	0.657335	0.0581976
264	2	0.69176	0.0926232
264	3
264	4	0.857759	0.258622
265	0	-1.19456	0
265	1	-0.609849	0.584707
265	2	-0.430472	0.764084
265	3	-0.494264	0.700292
265	4
266	0	-0.572381	0
266	1	-0.397399	0.174982
266	2	-0.449269	0.123113
266	3	-0.00256041	0.569821
266	4	-0.0173793	0.555002
267	0	0.596128	0
267	1	0.509833	-0.0862949
267	2	0.512784	-0.0833434
267	3	0.575755	-0.0203725
267	4
268	0	-2.14886	0
268	1	-1.05852	1.09035
268	2	-0.642848	1.50601
268	3	-0.248885	1.89998
268	4	0.00560793	2.15447
269	0	-1.94687	0
269	1	-1.80928	0.137587
269	2
269	3	-1.62994	0.316926
269	4	-1.50034	0.446525
270	0	-0.289878	0
270	1	-0.0824433	0.207435
270	2
270	3	0.149983	0.439861
270	4	0.199754	0.489632
271	0	1.18269	0
271	1	1.16917	-0.0135206
271	2
271	3
271	4
272	0	-0.751794	0
272	1	-0.716855	0.0349388
272	2	-0.645687	0.106107
272	3	-0.348199	0.403595
272	4	-0.243964	0.50783
273	0	0.540608	0
273	1	0.74192	0.201311
273	2	0.726866	0.186258
273	3
273	4
274	0	-0.24818	0
274	1	0.0229119	0.271092
274	2	0.0942578	0.342438
274	3	0.18485	0.43303
274	4	0.27789	0.526069
275	0	1.25425	0
275	1	1.33659	0.0823455
275	2	1.3794	0.125149
275	3	1.49876	0.244516
275	4	1.52177	0.267528
276	0	-0.135947	0
276	1
276	2	0.0738615	0.209808
276	3
276	4
277	0	-0.519884	0
277	1	-0.267549	0.252335
277	2	-0.381114	0.13877
277	3
277	4
278	0	0.876652	0
278	1
278	2	1.05893	0.182281
278	3	0.990816	0.114164
278	4
279	0	0.532848	0
279	1	0.66329	0.130442
279	2	0.572784	0.0399362
279	3	0.734007	0.20116
279	4
280	0	0.0810052	0
280	1	0.26947	0.188465
280	2
280	3	0.525879	0.444874
280	4
281	0	0.381004	0
281	1	0.435424	0.0544199
281	2	0.509648	0.128643
281	3	0.527853	0.146849
281	4
282	0	-0.206059	0
282	1	-0.042319	0.16374
282	2
282	3
282	4
283	0	0.568965	0
283	1	0.638199	0.0692344
283	2	0.721292	0.152327
283	3	0.629732	0.0607672
283	4
284	0	0.090392	0
284	1	0.315083	0.224691
284	2
284	3
284	4
285	0	0.360434	0
285	1	0.338338	-0.0220962
285	2
285	3	0.10796	-0.252474
285	4
286	0	0.0180846	0
286	1	-0.0973756	-0.11546
286	2	-0.0155056	-0.0335902
286	3	0.051458	0.0333734
286	4
287	0	0.739952	0
287	1	0.788787	0.0488354
287	2
287	3
287	4
288	0	-0.850944	0
288	1	-0.52561	0.325333
288	2	0.159333	1.01028
288	3
288	4
289	0	-0.376672	0
289	1	-0.382006	-0.00533437
289	2	-0.0398727	0.336799
289	3	-0.313123	0.0635488
289	4	0.0950278	0.4717
290	0	-1.26644	0
290	1	-1.22538	0.0410562
290	2	-1.97592	-0.709475
290	3	-1.19082	0.0756226
290	4	-0.99708	0.269361
291	0	1.66544	0
291	1	1.71339	0.0479554
291	2	1.76064	0.0952006
291	3	1.80915	0.143713
291	4	1.86721	0.201767
292	0	0.17458	0
292	1	0.566627	0.392047
292	2
292	3
292	4
293	0	-0.168079	0
293	1	-0.155365	0.0127134
293	2	-0.102805	0.0652734
293	3	0.192351	0.36043
293	4	0.181888	0.349967
294	0	0.900992	0
294	1	1.00403	0.103037
294	2	1.0929	0.191903
294	3
294	4	1.12923	0.228234
295	0	-0.563697	0
295	1	-0.269011	0.294686
295	2	0.0358719	0.599569
295	3
295	4
296	0	-0.966182	0
296	1	-0.944066	0.0221154
296	2	-0.948907	0.017275
296	3	-0.394652	0.571529
296	4	-0.787201	0.178981
297	0	0.561417	0
297	1
297	2	0.821716	0.260299
297	3	1.00116	0.439746
297	4	1.3191	0.757681
298	0	-0.317889	0
298	1	-0.278604	0.0392853
298	2
298	3	-0.023512	0.294377
298	4	-0.0973756	0.220513
299	0	0.401302	0
299	1	0.553938	0.152637
299	2
299	3	0.616253	0.214951
299	4
300	0	1.19628	0
300	1	1.22057	0.024293
300	2	1.34066	0.144377
300	3	1.30976	0.11348
300	4
301	0	0.410854	0
301	1	0.650018	0.239164
301	2
301	3
301	4
302	0	-0.61792	0
302	1	-0.531395	0.0865251
302	2	-0.417961	0.199959
302	3	-0.372265	0.245655
302	4	-0.380223	0.237698
303	0	-0.0653355	0
303	1	-0.0202016	0.045134
303	2
303	3	0.0988621	0.164198
303	4	0.13189	0.197226
304	0	-0.499736	0
304	1	-0.51761	-0.0178738
304	2	-0.485618	0.0141182
304	3	-0.441278	0.0584577
304	4	-0.428529	0.0712067
305	0	1.34512	0
305	1
305	2
305	3	1.45204	0.106923
305	4	1.4799	0.134782
306	0	0.272009	0
306	1	0.337085	0.0650752
306	2	0.513336	0.241326
306	3	0.694169	0.42216
306	4
307	0	-1.66326	0
307	1
307	2	-1.56144	0.101822
307	3
307	4
308	0	1.72755	0
308	1	1.62713	-0.100418
308	2	1.62458	-0.10297
308	3	1.51923	-0.20832
308	4	1.69606	-0.0314892
309	0	-1.30157	0
309	1	-1.21363	0.0879467
309	2	-0.767454	0.534119
309	3	-0.743277	0.558296
309	4
310	0	-0.815289	0
310	1	-0.772771	0.0425177
310	2
310	3
310	4
311	0	-0.886813	0
311	1	-0.568643	0.318169
311	2	-0.989196	-0.102383
311	3	-0.953789	-0.0669762
311	4
312	0	0.565958	0
312	1	0.62462	0.0586627
312	2	0.617477	0.0515199
312	3	0.530891	-0.0350667
312	4	0.765014	0.199056
313	0	0.708414	0
313	1	0.768304	0.05989
313	2	0.85485	0.146436
313	3	1.06639	0.357975
313	4	1.12972	0.421308
314	0	-0.265364	0
314	1	-0.0678946	0.19747
314	2	0.115431	0.380796
314	3	0.435846	0.70121
314	4	0.384246	0.64961
315	0	-0.469753	0
315	1	-0.546718	-0.0769651
315	2	-0.306831	0.162922
315	3
315	4
316	0	0.622199	0
316	1	0.356811	-0.265388
316	2	0.738965	0.116767
316	3
316	4	0.8079	0.185701
317	0	-1.16532	0
317	1	-0.89781	0.26751
317	2	-0.948907	0.216413
317	3	-0.776344	0.388976
317	4	-0.74497	0.420349
318	0	0.295443	0
318	1	0.429274	0.133831
318	2	0.576742	0.281299
318	3	0.804722	0.509279
318	4	0.306144	0.0107009
319	0	0.111334	0
319	1	0.157613	0.0462785
319	2	0.25312	0.141786
319	3	0.445252	0.333917
319	4	0.594856	0.483521
320	0	1.31954	0
320	1	1.38699	0.067451
320	2	1.54846	0.228917
320	3
320	4	1.57819	0.25865
321	0	-2.26026	0
321	1
321	2
321	3	-1.69867	0.561594
321	4
322	0	0.286186	0
322	1	0.328234	0.0420478
322	2	0.469795	0.183609
322	3
322	4	0.501636	0.21545
323	0	-0.134214	0
323	1
323	2	-0.0903938	0.0438201
323	3
323	4
324	0	2.27197	0
324	1	2.29168	0.0197093
324	2
324	3
324	4	2.29483	0.0228665
325	0	2.06229	0
325	1	2.06777	0.00548385
325	2	2.10137	0.0390893
325	3	2.1433	0.0810134
325	4
326	0	-1.12081	0
326	1	-0.846869	0.273943
326	2	-0.635813	0.484999
326	3	-0.67789	0.442922
326	4	-0.518746	0.602066
327	0	0.757659	0
327	1	0.838318	0.0806598
327	2
327	3
327	4	0.891268	0.13361
328	0	-1.51998	0
328	1	-1.4452	0.0747891
328	2	-1.65475	-0.134763
328	3
328	4	-1.75631	-0.236328
329	0	0.797089	0
329	1	0.973792	0.176703
329	2
329	3
329	4
330	0	0.379609	0
330	1	0.423488	0.0438782
330	2	0.326702	-0.0529071
330	3
330	4
331	0	0.531603	0
331	1	0.330015	-0.201588
331	2
331	3	0.490455	-0.0411486
331	4
332	0	0.0158767	0
332	1	0.309315	0.293439
332	2
332	3
332	4
333	0	-0.189287	0
333	1	-0.160779	0.0285083
333	2
333	3
333	4	0.0750584	0.264346
334	0	0.288104	0
334	1	0.529999	0.241895
334	2
334	3
334	4
335	0	-0.212645	0
335	1	-0.00347531	0.209169
335	2	-0.00945852	0.203186
335	3	0.180235	0.39288
335	4	0.268905	0.481549
336	0	-0.000279581	0
336	1	0.202943	0.203223
336	2	0.198794	0.199074
336	3	0.469596	0.469876
336	4	0.477875	0.478155
337	0	-0.844843	0
337	1	-0.738228	0.106615
337	2	-0.811462	0.0333808
337	3
337	4	-0.514215	0.330628
338	0	-0.0813916	0
338	1	-0.368763	-0.287372
338	2	-0.343172	-0.26178
338	3	-0.258141	-0.176749
338	4
339	0	1.06152	0
339	1	1.08471	0.0231885
339	2
339	3
339	4
340	0	0.451437	0
340	1	0.599926	0.14849
340	2	0.568798	0.117361
340	3	0.783108	0.331671
340	4	0.689475	0.238039
341	0	-0.0183185	0
341	1	0.200713	0.219031
341	2	0.335325	0.353644
341	3	0.384476	0.402795
341	4
342	0	-0.412279	0
342	1	-0.511963	-0.0996843
342	2
342	3
342	4
343	0	-2.31178	0
343	1	-2.21304	0.0987412
343	2
343	3	-1.82049	0.49129
343	4	-2.31178	0
344	0	-0.399238	0
344	1	-0.378445	0.0207933
344	2	-0.182967	0.216271
344	3	-0.354971	0.0442669
344	4	-0.0824433	0.316795
345	0	1.00849	0
345	1	0.930875	-0.0776197
345	2	0.97265	-0.035845
345	3	1.15585	0.147356
345	4	1.36593	0.357438
346	0	-1.48761	0
346	1	-2.62871	-1.1411
346	2	-2.21304	-0.725429
346	3
346	4
347	0	1.5927	0
347	1	1.71762	0.124922
347	2	1.80904	0.216344
347	3
347	4
348	0	1.18735	0
348	1
348	2	1.28396	0.0966081
348	3	1.30597	0.118615
348	4
349	0	-1.93288	0
349	1	-1.9612	-0.0283223
349	2
349	3
349	4
350	0	-0.830859	0
350	1	-0.774555	0.0563041
350	2	-0.946481	-0.115622
350	3
350	4
351	0	0.211778	0
351	1	0.24373	0.0319528
351	2	0.242546	0.0307681
351	3	0.320794	0.109016
351	4	0.295713	0.0839356
352	0	-0.876025	0
352	1	-0.966182	-0.0901565
352	2	-0.895593	-0.019568
352	3
352	4	-0.35327	0.522755
353	0	1.70483	0
353	1	1.72355	0.0187231
353	2
353	3
353	4	1.70907	0.00424418
354	0	1.34858	0
354	1	1.11193	-0.236651
354	2	1.01262	-0.335959
354	3
354	4
355	0	1.64645	0
355	1	1.70073	0.0542841
355	2
355	3
355	4
356	0	-0.138265	0
356	1	0.152769	0.291035
356	2
356	3	0.377744	0.516009
356	4	0.168868	0.307133
357	0	0.344067	0
357	1	0.290561	-0.0535061
357	2
357	3	0.657904	0.313837
357	4
358	0	-0.560016	0
358	1	-0.519884	0.0401317
358	2	-0.541959	0.0180566
358	3	-0.399238	0.160778
358	4	-0.158367	0.401649
359	0	-1.48136	0
359	1	-0.245366	1.23599
359	2	-0.211983	1.26937
359	3	-0.0602518	1.4211
359	4
360	0	-0.391918	0
360	1	-0.391918	0
360	2	-0.121666	0.270252
360	3
360	4
361	0	-0.0772043	0
361	1	0.0798208	0.157025
361	2
361	3	0.205165	0.282369
361	4	0.384938	0.462142
362	0	0.0637878	0
362	1	0.266636	0.202848
362	2
362	3
362	4
363	0	0.85334	0
363	1	0.913824	0.0604848
363	2	0.685556	-0.167784
363	3	0.784704	-0.0686357
363	4	0.631376	-0.221964
364	0	0.333056	0
364	1	0.519733	0.186678
364	2
364	3
364	4
365	0	-0.530233	0
365	1	-0.685471	-0.155238
365	2	-0.437325	0.0929087
365	3	-0.541959	-0.0117256
365	4	-0.46353	0.0667038
366	0	-0.60321	0
366	1	-0.595344	0.00786579
366	2
366	3
366	4
367	0	-0.721716	0
367	1	-0.594043	0.127673
367	2
367	3
367	4
368	0	0.218004	0
368	1	0.365707	0.147702
368	2	0.454096	0.236092
368	3
368	4
369	0	0.843165	0
369	1	0.879548	0.0363831
369	2	0.943657	0.100492
369	3	1.02348	0.180312
369	4
370	0	0.797868	0
370	1	0.708805	-0.0890636
370	2	0.751053	-0.0468153
370	3	0.836244	0.0383752
370	4	0.902289	0.10442
371	0	-0.859181	0
371	1	-0.52561	0.333571
371	2	-0.392828	0.466353
371	3	-0.384692	0.474489
371	4
372	0	-1.91924	0
372	1	-1.08881	0.830428
372	2	-3.25088	-1.33165
372	3	-1.84361	0.0756226
372	4	-1.89289	0.0263456
373	0	0.138342	0
373	1
373	2
373	3	0.399731	0.261389
373	4
374	0	-0.295984	0
374	1	-0.374024	-0.0780395
374	2	-0.221995	0.0739895
374	3	-0.531395	-0.235411
374	4	-0.532559	-0.236575
375	0	-0.769221	0
375	1	-0.518746	0.250475
375	2	-0.0887947	0.680426
375	3	-0.219978	0.549243
375	4
376	0	-0.541959	0
376	1	-0.201495	0.340464
376	2	-0.196323	0.345636
376	3	0.058888	0.600847
376	4	0.200713	0.742672
377	0	-2.93396	0
377	1	-2.54141	0.392549
377	2	-2.79163	0.142326
377	3	-1.94687	0.987092
377	4
378	0	-0.39101	0
378	1	-0.0803419	0.310668
378	2	0.0127711	0.403781
378	3
378	4	0.073462	0.464472
379	0	-1.02141	0
379	1	-1.94687	-0.925454
379	2	-1.14092	-0.119508
379	3	-1.02141	0
379	4
380	0	1.22478	0
380	1	1.2035	-0.0212768
380	2	1.30963	0.0848497
380	3	1.29261	0.0678366
380	4	1.23273	0.00795133
381	0	-0.373143	0
381	1	-0.523313	-0.150169
381	2	-0.558794	-0.18565
381	3	-0.237006	0.136137
381	4	-1.0024	-0.629254
382	0	0.381468	0
382	1	0.479439	0.0979704
382	2	0.515903	0.134435
382	3	0.706718	0.32525
382	4	0.919236	0.537768
383	0	-1.9612	0
383	1	-2.12899	-0.167784
383	2	-1.80928	0.151925
383	3	-1.75631	0.204892
383	4	-1.50034	0.460864
384	0	0.863731	0
384	1	1.03398	0.170251
384	2	1.0177	0.153966
384	3	1.13435	0.270614
384	4	1.29793	0.434196
385	0	0.611636	0
385	1	0.890608	0.278972
385	2	0.891174	0.279538
385	3	0.953459	0.341823
385	4	0.976314	0.364678
386	0	0.674325	0
386	1	0.816252	0.141927
386	2	0.887768	0.213443
386	3	1.05287	0.378544
386	4
387	0	-0.3829	0
387	1	-0.446259	-0.0633587
387	2	-0.111603	0.271297
387	3	-0.0824433	0.300457
387	4	0.149284	0.532185
388	0	-1.32943	0
388	1	-1.11753	0.211902
388	2	-1.0765	0.252935
388	3	-1.0354	0.294034
388	4	-1.19832	0.131112
389	0	-2.28544	0
389	1	-2.26026	0.0251743
389	2	-1.94687	0.338572
389	3
389	4	-2.00654	0.278903
390	0	-1.37914	0
390	1	-1.27502	0.104119
390	2
390	3	-1.48761	-0.108473
390	4	-1.38963	-0.0104879
391	0	1.02176	0
391	1	1.10892	0.0871607
391	2
391	3
391	4
392	0	0.0176437	0
392	1
392	2
392	3	0.012326	-0.00531767
392	4
393	0	0.435002	0
393	1
393	2	0.488153	0.0531511
393	3	0.109087	-0.325915
393	4	0.362837	-0.0721654
394	0	-1.79828	0
394	1	-1.88016	-0.0818804
394	2	-0.978852	0.819431
394	3	-1.2622	0.536084
394	4	-1.51336	0.284922
395	0	0.64944	0
395	1	0.788787	0.139347
395	2	0.992554	0.343114
395	3
395	4
396	0	0.21209	0
396	1	0.230559	0.0184689
396	2	0.322598	0.110508
396	3
396	4	0.337335	0.125245
397	0	-0.158969	0
397	1	-0.154767	0.00420171
397	2	0.202307	0.361276
397	3	0.310105	0.469074
397	4	0.562598	0.721566
398	0	-0.289878	0
398	1
398	2	-0.107187	0.182691
398	3	-0.633023	-0.343145
398	4	-0.572381	-0.282503
399	0	1.04588	0
399	1	0.996013	-0.0498646
399	2
399	3
399	4
400	0	-0.566165	0
400	1	-0.424663	0.141501
400	2
400	3
400	4
401	0	-0.571133	0
401	1	-0.496446	0.0746862
401	2	-0.439298	0.131835
401	3	-0.351575	0.219558
401	4	-0.306049	0.265084
402	0	-1.97592	0
402	1	-1.82049	0.155421
402	2	-1.18341	0.7925
402	3	-0.98142	0.994495
[truncated: 696 more rows]

## Sheet: Fig 1C
Subject_ID	time_point	MTLV	MTLV_change
1	0	0.760591	0
1	1	0.742577	-0.0180137
1	2	0.666569	-0.0940216
1	3	0.583801	-0.17679
1	4
2	0	-0.572774	0
2	1	-0.404711	0.168063
2	2
2	3
2	4
3	0	0.667552	0
3	1	0.589151	-0.078401
3	2	0.46831	-0.199242
3	3	0.413137	-0.254415
3	4
4	0	0.498671	0
4	1	0.370098	-0.128573
4	2
4	3	0.20936	-0.289312
4	4	0.0208393	-0.477832
5	0	0.269897	0
5	1
5	2
5	3	-0.426531	-0.696427
5	4
6	0	0.641033	0
6	1	0.611153	-0.0298803
6	2	0.61214	-0.0288935
6	3	0.491681	-0.149352
6	4	0.259988	-0.381045
7	0	0.502385	0
7	1	0.391196	-0.111188
7	2
7	3
7	4
8	0	-4.38475	0
8	1	-4.9671	-0.582359
8	2
8	3
8	4
9	0	1.05939	0
9	1	1.11162	0.052225
9	2
9	3	1.07277	0.0133721
9	4
10	0	0.755207	0
10	1	0.787651	0.0324441
10	2
10	3
10	4	-0.643055	-1.39826
11	0	-1.41184	0
11	1	-1.48165	-0.0698114
11	2
11	3
11	4
12	0	-0.156239	0
12	1	-0.470157	-0.313918
12	2	-0.623856	-0.467617
12	3	-0.568249	-0.412011
12	4	-0.842607	-0.686368
13	0	-0.172014	0
13	1	-0.319376	-0.147362
13	2	-0.419445	-0.247431
13	3	-0.596099	-0.424085
13	4
14	0	-0.615336	0
14	1	-0.832218	-0.216882
14	2	-1.11761	-0.502278
14	3	-1.74211	-1.12677
14	4	-1.87205	-1.25671
15	0	0.654133	0
15	1	0.686057	0.0319241
15	2	0.611037	-0.0430952
15	3	0.504845	-0.149287
15	4
16	0	0.527368	0
16	1	0.389176	-0.138192
16	2	0.321638	-0.20573
16	3	0.214548	-0.31282
16	4	0.0760562	-0.451312
17	0	1.08407	0
17	1	0.948351	-0.135718
17	2	0.906257	-0.177812
17	3	0.879908	-0.204162
17	4	0.880302	-0.203767
18	0	-0.85328	0
18	1	-1.03122	-0.177943
18	2	-1.27293	-0.419653
18	3	-1.55834	-0.705064
18	4	-1.81794	-0.964659
19	0	0.26468	0
19	1	0.148929	-0.115751
19	2	-0.27593	-0.54061
19	3	-0.490807	-0.755487
19	4	-0.74991	-1.01459
20	0	0.606015	0
20	1	0.660975	0.0549607
20	2	0.440011	-0.166004
20	3
20	4	0.354985	-0.25103
21	0	0.641429	0
21	1	0.637475	-0.00395366
21	2	0.543703	-0.0977266
21	3	0.407189	-0.23424
21	4	0.439366	-0.202063
22	0	0.803197	0
22	1	0.884319	0.0811226
22	2	0.813533	0.0103367
22	3	0.666615	-0.136582
22	4	0.679488	-0.123708
23	0	0.690368	0
23	1	0.618182	-0.0721862
23	2	0.553719	-0.136649
23	3	0.426431	-0.263937
23	4	0.442807	-0.247561
24	0	1.00491	0
24	1	1.02071	0.0157972
24	2	0.921117	-0.0837911
24	3	0.877294	-0.127614
24	4	0.875729	-0.129179
25	0	0.787444	0
25	1	0.778031	-0.00941302
25	2
25	3
25	4
26	0	0.59057	0
26	1	0.48163	-0.10894
26	2
26	3
26	4
27	0	0.899538	0
27	1	0.838879	-0.0606587
27	2	0.655081	-0.244456
27	3	0.507559	-0.391978
27	4
28	0	-0.0305821	0
28	1	-0.0306612	-7.91e-05
28	2	-0.23909	-0.208508
28	3	-0.172426	-0.141844
28	4	-0.24975	-0.219168
29	0	-0.118416	0
29	1	-0.0732811	0.0451344
29	2	-0.246334	-0.127919
29	3	-0.351931	-0.233516
29	4	-0.334316	-0.2159
30	0	0.401833	0
30	1	0.222178	-0.179655
30	2	0.219108	-0.182724
30	3	0.180704	-0.221129
30	4	0.0091896	-0.392643
31	0	0.832328	0
31	1	0.639352	-0.192976
31	2	0.483338	-0.348989
31	3	0.390669	-0.441659
31	4
32	0	0.438955	0
32	1	0.243165	-0.19579
32	2	0.181592	-0.257364
32	3	0.184852	-0.254103
32	4
33	0	0.969832	0
33	1	0.847004	-0.122828
33	2
33	3
33	4	0.783279	-0.186553
34	0	0.61905	0
34	1	0.502371	-0.116679
34	2	0.523932	-0.095118
34	3
34	4
35	0	0.787487	0
35	1	0.818662	0.031175
35	2	0.811794	0.0243069
35	3	0.909198	0.121711
35	4
36	0	0.145041	0
36	1	-0.0023108	-0.147352
36	2	-0.174612	-0.319653
36	3	-0.292015	-0.437056
36	4	-0.313345	-0.458386
37	0	0.308265	0
37	1	-0.159777	-0.468041
37	2	-0.216167	-0.524432
37	3	-0.45211	-0.760375
37	4	-0.625213	-0.933478
38	0	0.231417	0
38	1	0.254129	0.0227122
38	2
38	3
38	4	0.045081	-0.186336
39	0	0.599036	0
39	1	0.58065	-0.0183863
39	2	0.307622	-0.291414
39	3	0.244868	-0.354168
39	4
40	0	0.658009	0
40	1	0.599817	-0.0581916
40	2
40	3
40	4
41	0	0.885763	0
41	1	0.753126	-0.132637
41	2	0.690056	-0.195707
41	3
41	4
42	0	0.331846	0
42	1	0.054896	-0.27695
42	2	0.036209	-0.295637
42	3	0.0713929	-0.260453
42	4	-0.1529	-0.484746
43	0	0.664782	0
43	1	0.26339	-0.401392
43	2
43	3
43	4
44	0	0.601414	0
44	1	0.561478	-0.0399359
44	2	0.496799	-0.104615
44	3	0.416259	-0.185156
44	4
45	0	0.031724	0
45	1	-0.132256	-0.16398
45	2	-0.109221	-0.140945
45	3	-0.243135	-0.274859
45	4	-0.321156	-0.35288
46	0	1.25564	0
46	1	1.18684	-0.0687969
46	2	1.17048	-0.0851614
46	3	1.10713	-0.148503
46	4	1.00805	-0.247592
47	0	0.974591	0
47	1	1.01106	0.0364683
47	2	0.980544	0.00595316
47	3	0.955745	-0.0188463
47	4	0.900118	-0.074473
48	0	0.364193	0
48	1	0.346242	-0.0179513
48	2	0.169623	-0.19457
48	3	0.194719	-0.169474
48	4	-0.0947489	-0.458942
49	0	0.869825	0
49	1	0.622454	-0.247371
49	2	0.596722	-0.273103
49	3
49	4	0.387336	-0.482489
50	0	-1.84688	0
50	1	-1.91929	-0.0724052
50	2	-2.19935	-0.35247
50	3
50	4
51	0	0.835187	0
51	1
51	2	0.692056	-0.143131
51	3	0.694595	-0.140592
51	4	0.660117	-0.17507
52	0	-0.00626617	0
52	1	-0.147134	-0.140868
52	2	-0.209545	-0.203279
52	3	-0.226794	-0.220527
52	4
53	0	0.896645	0
53	1	0.772157	-0.124488
53	2	0.660489	-0.236156
53	3
53	4
54	0	-0.294833	0
54	1	-0.32581	-0.0309769
54	2	-0.731091	-0.436258
54	3
54	4	-1.17822	-0.883388
55	0	0.204237	0
55	1	0.165959	-0.0382779
55	2	0.179402	-0.0248356
55	3	0.217812	0.0135745
55	4	0.198383	-0.00585487
56	0	-0.825447	0
56	1
56	2	-1.27334	-0.447891
56	3	-1.15661	-0.331163
56	4	-1.5348	-0.709355
57	0	-0.0124471	0
57	1	0.181939	0.194386
57	2	-0.00368369	0.00876338
57	3	-0.0756697	-0.0632226
57	4
58	0	0.047221	0
58	1	-0.0765931	-0.123814
58	2	-0.0997632	-0.146984
58	3	-0.50757	-0.554791
58	4	-0.497215	-0.544436
59	0	-1.48716	0
59	1	-1.19909	0.28807
59	2	-1.19629	0.290868
59	3	-1.58627	-0.0991184
59	4	-1.41202	0.0751326
60	0	0.374368	0
60	1	0.527355	0.152987
60	2
60	3	0.13879	-0.235577
60	4
61	0	1.21498	0
61	1	1.24053	0.0255445
61	2	1.19374	-0.0212417
61	3
61	4
62	0	0.48433	0
62	1	0.464618	-0.0197121
62	2	0.395451	-0.0888797
62	3	0.308308	-0.176022
62	4
63	0	0.869284	0
63	1	0.923758	0.054474
63	2	0.828269	-0.0410147
63	3
63	4
64	0	-0.166567	0
64	1	-0.473667	-0.307101
64	2
64	3
64	4
65	0	-4.86789	0
65	1
65	2
65	3	-5.86076	-0.99287
65	4	-6.06812	-1.20023
66	0	-0.883312	0
66	1	-1.03378	-0.150468
66	2
66	3	-1.81461	-0.931301
66	4	-2.20485	-1.32154
67	0	0.99755	0
67	1	0.953661	-0.0438896
67	2	0.91497	-0.0825804
67	3	0.917659	-0.0798916
67	4	0.80996	-0.18759
68	0	-3.60272	0
68	1	-3.93966	-0.336941
68	2	-4.43768	-0.834962
68	3	-4.58762	-0.984896
68	4
69	0	1.38965	0
69	1	1.36807	-0.0215769
69	2
69	3	1.36684	-0.0228058
69	4	1.33472	-0.0549289
70	0	1.0336	0
70	1	1.07571	0.0421057
70	2	1.01885	-0.0147508
70	3	0.998497	-0.0351048
70	4	0.997034	-0.036568
71	0	-2.05773	0
71	1	-2.64385	-0.586126
71	2	-3.05663	-0.998905
71	3	-3.77558	-1.71786
71	4	-3.88123	-1.8235
72	0	-0.591869	0
72	1	-0.757676	-0.165807
72	2	-0.755265	-0.163396
72	3
72	4
73	0	0.412227	0
73	1	0.316025	-0.0962018
73	2	0.0914673	-0.320759
73	3	0.178566	-0.233661
73	4	0.0264231	-0.385804
74	0	-0.798213	0
74	1	-0.622568	0.175645
74	2
74	3
74	4
75	0	0.833282	0
75	1	0.736024	-0.0972577
75	2	0.739169	-0.0941128
75	3
75	4
76	0	0.887499	0
76	1	0.757255	-0.130243
76	2
76	3	0.615726	-0.271773
76	4	0.561164	-0.326335
77	0	-0.0323804	0
77	1	-0.44179	-0.40941
77	2	-0.66193	-0.62955
77	3
77	4
78	0	0.168247	0
78	1	0.0402541	-0.127993
78	2	-0.0451396	-0.213387
78	3
78	4
79	0	0.0462819	0
79	1	-0.173212	-0.219494
79	2	-0.21277	-0.259051
79	3
79	4	-0.46317	-0.509452
80	0	1.12958	0
80	1	1.21995	0.0903705
80	2	1.00645	-0.123135
80	3
80	4
81	0	-1.35345	0
81	1	-1.42263	-0.0691802
81	2	-1.41694	-0.0634909
81	3
81	4	-1.81752	-0.464068
82	0	-1.19055	0
82	1	-1.32262	-0.132072
82	2	-4.06377	-2.87322
82	3	-4.25794	-3.0674
82	4	-4.41041	-3.21987
83	0	1.29681	0
83	1	1.34241	0.0456049
83	2
83	3
83	4
84	0	-0.313909	0
84	1	-0.187194	0.126714
84	2	-0.638672	-0.324763
84	3	-0.811249	-0.49734
84	4	-0.69064	-0.376732
85	0	0.439256	0
85	1	0.405302	-0.0339534
85	2	0.33513	-0.104126
85	3	0.321424	-0.117832
85	4
86	0	0.918583	0
86	1	0.849067	-0.0695158
86	2
86	3
86	4	0.66308	-0.255502
87	0	0.379385	0
87	1	0.436398	0.0570131
87	2	0.277565	-0.10182
87	3	0.218827	-0.160557
87	4	0.0433677	-0.336017
88	0	0.115624	0
88	1	0.18249	0.0668665
88	2
88	3	0.048747	-0.0668765
88	4
89	0	-0.306745	0
89	1	-0.686823	-0.380078
89	2
89	3	-0.962017	-0.655272
89	4	-1.11859	-0.811842
90	0	0.329607	0
90	1	0.314762	-0.0148447
90	2	0.12143	-0.208177
90	3	-0.0419324	-0.371539
90	4	-0.090227	-0.419834
91	0	-1.50122	0
91	1	-2.04987	-0.54865
91	2	-2.49642	-0.995199
91	3
91	4
92	0	0.838899	0
92	1
92	2	0.675433	-0.163466
92	3
92	4
93	0	-0.841226	0
93	1
93	2	-1.11879	-0.277562
93	3	-1.62823	-0.787006
93	4	-1.99336	-1.15213
94	0	0.590809	0
94	1	0.573215	-0.0175936
94	2
94	3
94	4
95	0	0.90209	0
95	1	0.872572	-0.029518
95	2
95	3
95	4
96	0	-0.0107955	0
96	1	-0.177407	-0.166611
96	2	-0.298108	-0.287313
96	3	-0.552114	-0.541318
96	4	-0.714962	-0.704166
97	0	-0.780283	0
97	1
97	2	-1.20718	-0.426893
97	3	-1.22905	-0.44877
97	4
98	0	0.280714	0
98	1	0.30165	0.0209356
98	2
98	3	0.0903253	-0.190389
98	4
99	0	0.0727587	0
99	1	0.0083003	-0.0644584
99	2	-0.124438	-0.197197
99	3	0.00380342	-0.0689553
99	4	-0.170706	-0.243465
100	0	-1.1104	0
100	1	-1.25811	-0.147707
100	2	-1.29635	-0.185943
100	3
100	4
101	0	0.786319	0
101	1	0.795448	0.00912887
101	2	0.808472	0.0221531
101	3
101	4
102	0	0.96682	0
102	1	1.03704	0.0702162
102	2	0.952301	-0.0145187
102	3	0.877482	-0.0893375
102	4
103	0	1.01269	0
103	1	1.03469	0.022
103	2
103	3
103	4
104	0	0.274611	0
104	1	-0.0144159	-0.289027
104	2
104	3	0.0435027	-0.231108
104	4	0.117802	-0.156808
105	0	0.886732	0
105	1	0.860912	-0.0258206
105	2	0.887778	0.00104596
105	3	0.745635	-0.141097
105	4	0.651639	-0.235093
106	0	0.653648	0
106	1	0.59008	-0.0635685
106	2
106	3
106	4
107	0	-0.525361	0
107	1	-0.679142	-0.153781
107	2	-1.0585	-0.533135
107	3	-1.4056	-0.88024
107	4	-1.49763	-0.972272
108	0	-0.452972	0
108	1	-0.656677	-0.203705
108	2	-0.87723	-0.424259
108	3	-1.0266	-0.573628
108	4
109	0	-1.62659	0
109	1	-1.67483	-0.0482482
109	2	-1.80035	-0.173766
109	3	-1.88777	-0.261187
109	4
110	0	0.553272	0
110	1	0.430568	-0.122704
110	2	0.39998	-0.153292
110	3	0.230166	-0.323106
110	4	0.205899	-0.347373
111	0	0.561725	0
111	1	0.551838	-0.00988677
111	2	0.323982	-0.237743
111	3
111	4
112	0	-1.52158	0
112	1	-1.96082	-0.43924
112	2	-1.95833	-0.43675
112	3	-2.21389	-0.692304
112	4	-2.42497	-0.903387
113	0	-0.821714	0
113	1	-1.00303	-0.181317
113	2	-1.10728	-0.285563
113	3	-1.42753	-0.605815
113	4
114	0	0.859855	0
114	1	0.963619	0.103764
114	2
114	3	0.918536	0.0586809
114	4	0.875895	0.0160403
115	0	0.148817	0
115	1	-0.0554175	-0.204234
115	2	-0.297453	-0.446269
115	3	-0.158671	-0.307488
115	4
116	0	0.548317	0
116	1	0.490106	-0.0582117
116	2
116	3
116	4
117	0	0.90511	0
117	1	0.933448	0.0283383
117	2	0.793757	-0.111353
117	3
117	4
118	0	0.763605	0
118	1	0.934611	0.171006
118	2	0.879181	0.115577
118	3	0.705905	-0.0576997
118	4	0.767375	0.00377075
119	0	0.642356	0
119	1	0.670294	0.0279382
119	2	0.646019	0.00366351
119	3	0.677818	0.0354623
119	4	0.600432	-0.0419237
120	0	-0.939889	0
120	1	-1.34933	-0.409439
120	2
120	3
120	4
121	0	0.731041	0
121	1	0.633141	-0.0978995
121	2
121	3
121	4	0.130328	-0.600713
122	0	0.204428	0
122	1	-0.0878419	-0.292269
122	2	-0.23318	-0.437608
122	3	-0.173295	-0.377723
122	4	-0.28058	-0.485008
123	0	-0.92133	0
123	1	-0.977237	-0.0559066
123	2
123	3
123	4	-1.93425	-1.01292
124	0	0.541926	0
124	1	0.386787	-0.155139
124	2	0.349843	-0.192083
124	3	0.321813	-0.220113
124	4
125	0	1.10407	0
125	1
125	2	1.04738	-0.0566862
125	3	1.07846	-0.0256109
125	4	1.04241	-0.0616606
126	0	0.0298532	0
126	1	-0.12945	-0.159304
126	2	-0.048114	-0.0779672
126	3	-0.246133	-0.275986
126	4
127	0	-0.435938	0
127	1	-0.612953	-0.177016
127	2	-0.487493	-0.0515555
127	3	-0.77707	-0.341132
127	4	-0.970219	-0.534281
128	0	-0.124494	0
128	1
128	2	-0.407886	-0.283392
128	3
128	4	-0.593226	-0.468732
129	0	0.832443	0
129	1	0.8963	0.0638568
129	2	0.75445	-0.0779933
129	3	0.674628	-0.157815
129	4	0.736518	-0.0959244
130	0	1.00903	0
130	1	0.935921	-0.0731083
130	2	0.883261	-0.125768
130	3
130	4	0.908151	-0.100879
131	0	1.14278	0
131	1	1.10297	-0.0398101
131	2
131	3
131	4
132	0	1.13208	0
132	1	1.17661	0.0445312
132	2	1.11993	-0.0121502
132	3
132	4
133	0	0.560944	0
133	1	0.47024	-0.0907033
133	2	0.333145	-0.227799
133	3	0.464942	-0.0960015
133	4
134	0	0.486756	0
134	1
134	2	0.247823	-0.238933
134	3	0.322007	-0.164749
134	4	0.265706	-0.22105
135	0	0.642507	0
135	1	0.507101	-0.135406
135	2	0.382852	-0.259655
135	3	0.568827	-0.0736801
135	4	0.470274	-0.172233
136	0	-1.24531	0
136	1	-1.15831	0.0869946
136	2
136	3	-1.65876	-0.413459
136	4
137	0	-0.0813733	0
137	1	-0.0881016	-0.00672835
137	2	-0.351307	-0.269934
137	3	-0.382061	-0.300688
137	4
138	0	-0.463718	0
138	1	-0.598769	-0.135051
138	2	-0.526866	-0.0631477
138	3	-0.528135	-0.0644172
138	4
139	0	-0.823793	0
139	1	-1.07402	-0.250224
139	2
139	3
139	4
140	0	0.850531	0
140	1	0.661785	-0.188746
140	2
140	3
140	4
141	0	1.16738	0
141	1	1.13704	-0.0303341
141	2
141	3
141	4
142	0	-0.323223	0
142	1	-0.326705	-0.0034824
142	2	-0.715175	-0.391953
142	3
142	4	-0.927394	-0.604171
143	0	1.04957	0
143	1	1.07898	0.0294067
143	2	1.34372	0.294148
143	3
143	4
144	0	0.367572	0
144	1	0.102206	-0.265366
144	2	0.1718	-0.195772
144	3	-0.249002	-0.616574
144	4
145	0	-1.44963	0
145	1	-1.39831	0.0513161
145	2
145	3
145	4
146	0	1.20496	0
146	1	1.13591	-0.0690558
146	2	1.20525	0.000293552
146	3	1.15483	-0.050126
146	4	1.10193	-0.103027
147	0	0.977963	0
147	1	1.08342	0.105455
147	2	0.905824	-0.0721386
147	3
147	4
148	0	-0.995248	0
148	1	-1.43091	-0.435659
148	2
148	3
148	4
149	0	-1.22768	0
149	1	-1.32282	-0.0951431
149	2	-1.48082	-0.253134
149	3	-1.63118	-0.4035
149	4	-1.91243	-0.684748
150	0	0.561132	0
150	1	0.820378	0.259246
150	2
150	3
150	4	-0.131106	-0.692238
151	0	0.504627	0
151	1	0.571327	0.0667003
151	2
151	3
151	4
152	0	-0.317538	0
152	1	-0.314709	0.00282967
152	2	-0.329171	-0.011633
152	3	-0.589332	-0.271794
152	4
153	0	0.690434	0
153	1	0.695687	0.0052534
153	2	0.633238	-0.0571959
153	3	0.694204	0.00376961
153	4	0.515271	-0.175163
154	0	0.377705	0
154	1	0.367204	-0.0105008
154	2	0.426049	0.0483441
154	3	0.256	-0.121705
154	4	0.185115	-0.192589
155	0	-0.833291	0
155	1	-1.15591	-0.322615
155	2	-1.68101	-0.847722
155	3
155	4
156	0	0.676652	0
156	1	0.613492	-0.0631591
156	2	0.450188	-0.226464
156	3
156	4	0.310909	-0.365743
157	0	0.427103	0
157	1	0.418182	-0.00892077
157	2	0.175245	-0.251858
157	3	0.125763	-0.30134
157	4	0.0514195	-0.375683
158	0	0.281489	0
158	1	0.0816534	-0.199835
158	2	0.178634	-0.102854
158	3	0.0899127	-0.191576
158	4	-0.241559	-0.523048
159	0	0.984897	0
159	1
159	2	1.00733	0.0224327
159	3
159	4
160	0	0.305863	0
160	1	0.133597	-0.172266
160	2	-0.0933716	-0.399235
160	3	-0.116523	-0.422386
160	4	-0.272878	-0.578741
161	0	-1.95282	0
161	1	-1.92592	0.0269003
161	2	-2.07358	-0.120766
161	3	-2.30322	-0.350408
161	4	-2.54137	-0.588552
162	0	0.840597	0
162	1	0.855838	0.0152409
162	2	0.758234	-0.0823628
162	3	0.654975	-0.185622
162	4	0.601604	-0.238993
163	0	-1.81913	0
163	1	-1.97236	-0.153226
163	2	-2.18098	-0.361853
163	3	-2.33788	-0.518753
163	4	-2.47474	-0.655615
164	0	0.753373	0
164	1	0.711669	-0.041704
164	2	0.584168	-0.169206
164	3
164	4	0.565073	-0.1883
165	0	0.828982	0
165	1	0.848044	0.0190615
165	2
165	3
165	4	0.544668	-0.284314
166	0	0.464313	0
166	1	0.173438	-0.290875
166	2	0.070949	-0.393364
166	3	0.271549	-0.192764
166	4	-0.237535	-0.701848
167	0	-0.0400261	0
167	1	-0.14467	-0.104643
167	2	-0.272672	-0.232646
167	3	-0.401567	-0.361541
167	4
168	0	0.567046	0
168	1	0.476702	-0.0903441
168	2	0.421392	-0.145654
168	3
168	4	0.225707	-0.341339
169	0	0.727717	0
169	1	0.638276	-0.0894406
169	2	0.59497	-0.132747
169	3	0.678886	-0.0488312
169	4	0.582425	-0.145292
170	0	0.863744	0
170	1	0.832564	-0.0311798
170	2	0.736569	-0.127175
170	3
170	4
171	0	0.865407	0
171	1	0.898728	0.0333202
171	2	0.801927	-0.0634803
171	3
171	4
172	0	0.770964	0
172	1	0.597788	-0.173176
172	2	0.415408	-0.355556
172	3	0.359103	-0.411861
172	4
173	0	-0.2191	0
173	1	-0.170643	0.0484569
173	2	-0.569485	-0.350385
173	3
173	4
174	0	0.86304	0
174	1
174	2
174	3	0.728146	-0.134894
174	4
175	0	1.05785	0
175	1	1.09415	0.0362972
175	2	1.01439	-0.0434631
175	3	0.957008	-0.100842
175	4
176	0	0.239393	0
176	1	0.402096	0.162702
176	2	0.268131	0.0287374
176	3	0.193219	-0.0461742
176	4	0.175241	-0.0641519
177	0	0.52006	0
177	1	0.399934	-0.120126
177	2	0.32163	-0.19843
177	3	0.175881	-0.344179
177	4	0.157034	-0.363026
178	0	-0.534018	0
178	1	-0.815175	-0.281157
178	2
178	3	-1.40796	-0.873939
178	4	-1.67862	-1.1446
179	0	1.22946	0
179	1	1.18868	-0.0407837
179	2	1.13185	-0.0976121
179	3	1.12868	-0.100785
179	4	0.92178	-0.30768
180	0	0.701079	0
180	1	0.684778	-0.0163017
180	2	0.58608	-0.114999
180	3	0.54678	-0.1543
180	4	0.549537	-0.151542
181	0	0.545532	0
181	1	0.515551	-0.0299808
181	2
181	3	0.375395	-0.170137
181	4	0.267569	-0.277963
182	0	0.557405	0
182	1	0.199352	-0.358053
182	2
182	3
182	4
183	0	0.606389	0
183	1	0.470044	-0.136345
183	2
183	3
183	4
184	0	0.855396	0
184	1	0.88817	0.0327746
184	2
184	3	0.593709	-0.261687
184	4	0.663698	-0.191697
185	0	0.0463652	0
185	1	0.0848983	0.0385331
185	2	0.0339328	-0.0124324
185	3	-0.221701	-0.268066
185	4	-0.341523	-0.387888
186	0	0.907599	0
186	1
186	2	0.893392	-0.0142068
186	3	0.736039	-0.17156
186	4	0.653883	-0.253716
187	0	-0.0973754	0
187	1	-0.114166	-0.0167905
187	2	-0.140193	-0.0428179
187	3	-0.248935	-0.15156
187	4
188	0	0.502378	0
188	1	0.264238	-0.23814
188	2	0.194579	-0.307799
188	3	0.0858509	-0.416527
188	4	0.0533178	-0.44906
189	0	0.026771	0
189	1	-0.0857299	-0.112501
189	2
189	3
189	4
190	0	1.11496	0
190	1	1.12712	0.0121587
190	2	1.08001	-0.0349451
190	3
190	4
191	0	0.249772	0
191	1	-0.0232298	-0.273001
191	2	-0.134737	-0.384508
191	3	-0.296888	-0.54666
191	4	-0.610237	-0.860008
192	0	0.870091	0
192	1	0.800549	-0.0695422
192	2
192	3
192	4
193	0	0.244559	0
193	1	0.141985	-0.102574
193	2
193	3
193	4
194	0	0.167926	0
194	1	0.130201	-0.0377248
194	2	-0.00590968	-0.173836
194	3	-0.0750759	-0.243002
194	4	-0.225695	-0.393621
195	0	1.2467	0
195	1	1.26139	0.0146896
195	2	1.16805	-0.0786459
195	3
195	4	1.03901	-0.207685
196	0	-3.03491	0
196	1	-3.49182	-0.456911
196	2	-4.95778	-1.92287
196	3
196	4
197	0	1.27839	0
197	1	1.10443	-0.173961
197	2
197	3
197	4
198	0	0.0511016	0
198	1	-0.141627	-0.192728
198	2	-0.137848	-0.18895
198	3	-0.1907	-0.241802
198	4
199	0	0.379202	0
199	1	0.403646	0.0244448
199	2
199	3
199	4	0.0839416	-0.29526
200	0	-0.299786	0
200	1	-0.476919	-0.177133
200	2	-0.607525	-0.307739
200	3	-0.525648	-0.225862
200	4	-0.724375	-0.424589
201	0	0.384014	0
201	1
201	2	0.468628	0.0846141
201	3	0.373192	-0.0108224
201	4
202	0	-0.00354511	0
202	1	0.0307415	0.0342866
202	2	0.0117541	0.0152992
202	3	-0.134697	-0.131152
202	4	-0.340137	-0.336592
203	0	-2.07893	0
203	1	-2.28711	-0.208177
203	2
203	3
203	4
204	0	0.0687244	0
204	1	0.100532	0.0318078
204	2
204	3
204	4	-0.872894	-0.941618
205	0	0.697353	0
205	1	0.572854	-0.1245
205	2
205	3
205	4
206	0	1.13298	0
206	1	1.14014	0.00716391
206	2	0.936523	-0.196453
206	3
206	4
207	0	1.03555	0
207	1	0.916646	-0.118902
207	2
207	3
207	4
208	0	0.675246	0
208	1	0.719114	0.0438676
208	2	0.694423	0.0191766
208	3
208	4
209	0	1.11401	0
209	1	1.12052	0.00650852
209	2	1.14738	0.0333718
209	3	1.03225	-0.0817586
209	4
210	0	0.921584	0
210	1	0.933677	0.0120934
210	2	0.917687	-0.00389688
210	3	0.79601	-0.125574
210	4
211	0	-0.778241	0
211	1
211	2	-1.39117	-0.612933
211	3
211	4
212	0	-0.473135	0
212	1
212	2
212	3
212	4	-1.09255	-0.619415
213	0	1.33968	0
213	1	1.30362	-0.0360519
213	2	1.29178	-0.0479001
213	3	1.32885	-0.0108254
213	4	1.28815	-0.0515303
214	0	0.406303	0
214	1	0.275439	-0.130863
214	2	0.0548986	-0.351404
214	3	-0.0757156	-0.482018
214	4	-0.189738	-0.596041
215	0	1.03916	0
215	1	1.03745	-0.00170654
215	2	0.972006	-0.0671534
215	3
215	4
216	0	-2.06938	0
216	1	-2.1465	-0.0771258
216	2	-2.52454	-0.455162
216	3	-2.63458	-0.5652
216	4	-2.87704	-0.807658
217	0	-0.0908902	0
217	1	-0.655438	-0.564548
217	2
217	3
217	4
218	0	0.0539741	0
218	1	-0.0681979	-0.122172
218	2	0.0693649	0.0153908
218	3	-0.149883	-0.203858
218	4
219	0	1.1234	0
219	1	1.07348	-0.0499251
219	2	1.09953	-0.023868
219	3
219	4	1.01593	-0.107468
220	0	-0.712018	0
220	1	-0.486963	0.225054
220	2	-0.405597	0.306421
220	3	-0.623877	0.0881403
220	4	-1.02263	-0.310617
221	0	1.14688	0
221	1	1.06036	-0.086516
221	2	1.12502	-0.0218598
221	3	1.05743	-0.0894439
221	4	1.09995	-0.046925
222	0	0.489802	0
222	1	0.479474	-0.0103281
222	2
222	3	0.421972	-0.0678302
222	4	0.427726	-0.0620757
223	0	0.416247	0
223	1	0.490156	0.0739091
223	2	0.282083	-0.134164
223	3	0.0991438	-0.317104
223	4
224	0	-0.078181	0
224	1	-0.265188	-0.187007
224	2	-0.38348	-0.305299
224	3
224	4
225	0	-0.585807	0
225	1	-0.835609	-0.249802
225	2
225	3
225	4
226	0	0.539104	0
226	1	0.606622	0.0675174
226	2	0.416542	-0.122562
226	3
226	4	0.466587	-0.072517
227	0	-0.112195	0
227	1
227	2	-0.297209	-0.185014
227	3	-0.499534	-0.387338
227	4	-0.609991	-0.497796
228	0	-1.20922	0
228	1	-1.7169	-0.507687
228	2	-1.75531	-0.546092
228	3	-2.06887	-0.859651
228	4	-2.04507	-0.835858
229	0	-0.42137	0
229	1	-0.596348	-0.174978
229	2
229	3
229	4	-0.985961	-0.564592
230	0	-2.10721	0
230	1	-2.6231	-0.51589
230	2
230	3
230	4
231	0	0.0583557	0
231	1	-0.0206843	-0.07904
231	2	0.189787	0.131431
231	3	-0.199065	-0.257421
231	4	-0.291413	-0.349769
232	0	-2.32455	0
232	1	-2.13083	0.19372
232	2	-2.86536	-0.540814
232	3	-3.02062	-0.69607
232	4	-3.38567	-1.06112
233	0	-0.242546	0
233	1	-0.316409	-0.0738627
233	2
233	3
233	4
234	0	0.204785	0
234	1	0.296865	0.09208
234	2
234	3	-0.0138462	-0.218631
234	4
235	0	0.812795	0
235	1	0.81746	0.00466489
235	2	0.691361	-0.121435
235	3
235	4	0.399908	-0.412888
236	0	1.22375	0
236	1
236	2
236	3	1.10637	-0.117382
236	4
237	0	-0.0100861	0
237	1	-0.01262	-0.00253394
237	2	-0.00894717	0.00113892
237	3	-0.171827	-0.161741
237	4	-0.351687	-0.341601
238	0	0.936846	0
238	1	0.867748	-0.0690981
238	2	0.783447	-0.153399
238	3	0.797086	-0.13976
238	4
239	0	-0.0363316	0
239	1	-0.047862	-0.0115304
239	2	0.0957604	0.132092
239	3	-0.12475	-0.0884182
239	4
240	0	-0.403916	0
240	1	-0.694511	-0.290595
240	2	-1.20824	-0.804324
240	3
240	4
241	0	0.568172	0
241	1	0.376148	-0.192024
241	2	0.457335	-0.110838
241	3	0.383505	-0.184667
241	4	0.303087	-0.265085
242	0	-2.41188	0
242	1	-2.23264	0.179249
242	2	-2.57022	-0.158336
242	3	-2.69839	-0.286502
242	4	-3.08942	-0.677537
243	0	-0.52883	0
243	1
243	2	-0.727261	-0.19843
243	3	-0.918828	-0.389998
243	4	-1.0542	-0.525366
244	0	0.820463	0
244	1	0.80981	-0.0106528
244	2	0.725217	-0.0952453
244	3	0.753221	-0.0672417
244	4	0.659318	-0.161144
245	0	0.654571	0
245	1	0.636448	-0.0181237
245	2	0.472078	-0.182493
245	3	0.403689	-0.250883
245	4
246	0	0.783379	0
246	1	0.85457	0.0711917
246	2	0.798014	0.0146359
246	3	0.814572	0.0311931
246	4	0.688928	-0.094451
247	0	0.935788	0
247	1
247	2	0.86083	-0.0749572
247	3
247	4	0.831681	-0.104107
248	0	0.139219	0
248	1	0.0311737	-0.108045
248	2	0.0499124	-0.0893062
248	3
248	4	-0.053944	-0.193163
249	0	-0.138848	0
249	1	-0.417249	-0.278401
249	2	-0.289643	-0.150796
249	3
249	4
250	0	-0.260079	0
250	1	-0.443615	-0.183536
250	2	-0.551453	-0.291374
250	3
250	4
251	0	-0.282246	0
251	1	-0.22336	0.0588863
251	2
251	3
251	4
252	0	-0.276964	0
252	1	-0.336048	-0.0590848
252	2	-0.544663	-0.2677
252	3
252	4
253	0	0.90527	0
253	1	0.204292	-0.700978
253	2	0.120517	-0.784753
253	3
253	4
254	0	0.575319	0
254	1	0.378354	-0.196966
254	2	0.442789	-0.132531
254	3	0.246988	-0.328331
254	4	0.0510236	-0.524296
255	0	1.0533	0
255	1	1.17163	0.118333
255	2	1.04695	-0.00634583
255	3
255	4
256	0	-2.07999	0
256	1	-2.43203	-0.352034
256	2	-2.56887	-0.488877
256	3	-2.7768	-0.69681
256	4	-3.11385	-1.03385
257	0	0.862386	0
257	1	0.931882	0.0694957
257	2
257	3	0.730987	-0.131399
257	4
258	0	0.91477	0
258	1	0.881197	-0.0335727
258	2	0.825452	-0.0893179
258	3
258	4
259	0	1.04502	0
259	1	1.02838	-0.0166355
259	2	1.0491	0.00408007
259	3	1.01656	-0.0284552
259	4	0.835294	-0.209722
260	0	0.383524	0
260	1	0.311886	-0.071638
260	2	0.267442	-0.116082
260	3
260	4
261	0	-0.776698	0
261	1	-1.0218	-0.245105
261	2	-1.25951	-0.482808
261	3	-1.46778	-0.691086
261	4	-1.66456	-0.887863
262	0	0.900111	0
262	1	0.765932	-0.134179
262	2	0.773934	-0.126177
262	3	0.59015	-0.309961
262	4
263	0	0.541717	0
263	1	0.624774	0.0830573
263	2	0.512291	-0.0294258
263	3	0.539375	-0.00234137
263	4	0.512726	-0.0289913
264	0	0.522218	0
264	1	0.483922	-0.0382959
264	2	0.580736	0.0585179
264	3
264	4	0.607233	0.085015
265	0	1.08538	0
265	1	1.00655	-0.0788302
265	2	1.00711	-0.0782698
265	3	0.976057	-0.109321
265	4
266	0	0.205477	0
266	1	0.224007	0.0185299
266	2	0.243721	0.0382441
266	3	0.211022	0.00554448
266	4	0.151659	-0.0538183
267	0	0.694398	0
267	1	0.572046	-0.122352
267	2	0.577954	-0.116444
267	3	0.588068	-0.10633
267	4
268	0	-0.996529	0
268	1	-1.03288	-0.0363504
268	2	-1.09191	-0.0953813
268	3	-1.30952	-0.312986
268	4	-1.42085	-0.424319
269	0	0.417121	0
269	1	0.215372	-0.201749
269	2
269	3	0.0852037	-0.331917
269	4	-0.0376018	-0.454723
270	0	0.461834	0
270	1	0.237879	-0.223955
270	2
270	3	-0.159526	-0.62136
270	4	-0.270123	-0.731958
271	0	-2.24368	0
271	1	-2.43661	-0.192925
271	2
271	3
271	4
272	0	0.603213	0
272	1	0.573652	-0.0295608
272	2	0.547408	-0.0558055
272	3	0.435582	-0.167631
272	4	0.394391	-0.208823
273	0	-1.00725	0
273	1	-1.08029	-0.0730409
273	2	-1.19589	-0.188646
273	3
273	4
274	0	0.44652	0
274	1	0.348043	-0.0984772
274	2	0.448556	0.00203519
274	3	0.335659	-0.110862
274	4	0.193328	-0.253192
275	0	0.525917	0
275	1	0.480853	-0.0450638
275	2	0.488061	-0.0378552
275	3	0.343355	-0.182562
275	4	0.329775	-0.196142
276	0	1.02086	0
276	1
276	2	0.957645	-0.0632105
276	3
276	4
277	0	0.0619024	0
277	1	-0.157678	-0.219581
277	2	-0.0285357	-0.0904381
277	3
277	4
278	0	-0.787509	0
278	1	-1.03092	-0.243407
278	2	-1.12146	-0.33395
278	3	-1.56618	-0.778674
278	4
279	0	0.186392	0
279	1	0.127112	-0.05928
279	2	-0.373019	-0.559411
279	3	-0.278632	-0.465024
279	4
280	0	0.568038	0
280	1	0.502777	-0.0652604
280	2
280	3	0.192643	-0.375395
280	4
281	0	0.470668	0
281	1	0.36147	-0.109198
281	2	0.122981	-0.347687
281	3	-0.168458	-0.639126
281	4
282	0	0.262799	0
282	1	0.205808	-0.056991
282	2
282	3
282	4
283	0	0.834225	0
283	1	0.805665	-0.0285608
283	2	0.662876	-0.171349
283	3	0.575171	-0.259055
283	4
284	0	0.119735	0
284	1	0.255685	0.135951
284	2
284	3
284	4
285	0	-0.122809	0
285	1	-0.191125	-0.068316
285	2
285	3	-0.408173	-0.285364
285	4
286	0	1.13455	0
286	1	1.00882	-0.125729
286	2	0.939679	-0.194868
286	3	1.02188	-0.11267
286	4
287	0	-2.30634	0
287	1	-2.40762	-0.101286
287	2
287	3
287	4
288	0	0.634497	0
288	1	0.58713	-0.0473672
288	2	0.558916	-0.0755809
288	3	0.43199	-0.202507
288	4
289	0	0.925518	0
289	1	0.862766	-0.0627519
289	2	0.696397	-0.22912
289	3	0.827776	-0.0977414
289	4	0.711946	-0.213572
290	0	1.13859	0
290	1	1.03604	-0.102543
290	2	1.01742	-0.121162
290	3	0.976094	-0.162492
290	4	0.93715	-0.201437
291	0	0.0901584	0
291	1	-0.0214518	-0.11161
291	2	-0.151638	-0.241796
291	3	-0.28845	-0.378608
291	4	-0.295437	-0.385595
292	0	0.993602	0
292	1	0.876921	-0.116681
292	2
292	3
292	4
293	0	-0.22609	0
293	1	-0.292683	-0.0665924
293	2	-0.661775	-0.435685
293	3	-0.804718	-0.578627
293	4	-1.1026	-0.876507
294	0	0.642312	0
294	1	0.478808	-0.163505
294	2	0.475457	-0.166856
294	3
294	4	0.30304	-0.339273
295	0	0.580838	0
295	1	0.630807	0.0499691
295	2	0.335805	-0.245033
295	3	0.205019	-0.37582
295	4
296	0	1.0792	0
296	1	1.12595	0.0467565
296	2	1.00446	-0.0747348
296	3	0.920591	-0.158605
296	4	0.700293	-0.378903
297	0	-0.521868	0
297	1
297	2	-0.727398	-0.20553
297	3	-0.860564	-0.338695
297	4	-1.22316	-0.70129
298	0	-1.92865	0
298	1	-2.16554	-0.236892
298	2
298	3	-2.4516	-0.522953
298	4	-2.72935	-0.800701
299	0	0.738836	0
299	1	0.624286	-0.11455
299	2
299	3	0.743658	0.00482214
299	4
300	0	-0.00507063	0
300	1	-0.11817	-0.113099
300	2	-0.279815	-0.274744
300	3	-0.345033	-0.339962
300	4
301	0	-0.931169	0
301	1	-1.37911	-0.447938
301	2
301	3
301	4
302	0	1.11029	0
302	1	1.0777	-0.0325927
302	2	1.051	-0.0592841
302	3	1.01422	-0.0960698
302	4	0.958325	-0.151963
303	0	0.795192	0
303	1	0.57745	-0.217742
303	2
303	3	0.384548	-0.410645
303	4	0.335709	-0.459484
304	0	0.922107	0
304	1	0.795579	-0.126528
304	2	0.840501	-0.0816062
304	3	0.771478	-0.150629
304	4	0.828041	-0.0940659
305	0	0.983072	0
305	1
305	2
305	3	0.983463	0.000390914
305	4	1.00295	0.0198728
306	0	0.632094	0
306	1	0.503148	-0.128946
306	2	0.41483	-0.217264
306	3	0.355848	-0.276246
306	4
307	0	0.800394	0
307	1
307	2	0.560624	-0.23977
307	3
307	4
308	0	-1.04225	0
308	1	-1.01551	0.0267426
308	2	-0.950551	0.0917001
308	3	-1.13314	-0.0908859
308	4	-1.36382	-0.321569
309	0	-0.534072	0
309	1	-0.695983	-0.161911
309	2	-0.82038	-0.286308
309	3	-0.841502	-0.30743
309	4
310	0	1.23989	0
310	1	1.04304	-0.196851
310	2
310	3
310	4
311	0	0.231863	0
311	1	0.123609	-0.108254
311	2	-0.0703036	-0.302167
311	3	-0.28758	-0.519443
311	4
312	0	-1.13061	0
312	1	-1.34222	-0.211608
312	2	-1.34927	-0.21866
312	3	-1.42373	-0.293117
312	4	-1.66122	-0.530612
313	0	-0.0862533	0
313	1	-0.209741	-0.123487
313	2	-0.404045	-0.317792
313	3	-0.78891	-0.702657
313	4	-1.02437	-0.938121
314	0	0.179594	0
314	1	0.178144	-0.00144984
314	2	0.108112	-0.071482
314	3	-0.016294	-0.195888
314	4	-0.236229	-0.415822
315	0	0.957127	0
315	1	1.01854	0.0614121
315	2	0.859386	-0.0977415
315	3
315	4
316	0	0.908552	0
316	1	1.03582	0.127272
316	2	0.930234	0.0216813
316	3
316	4	0.785137	-0.123416
317	0	0.925798	0
317	1	0.792531	-0.133266
317	2	0.700244	-0.225553
317	3	0.672763	-0.253034
317	4	0.645895	-0.279903
318	0	-0.979773	0
318	1	-1.13947	-0.159702
318	2	-1.42839	-0.448619
318	3	-1.45247	-0.472698
318	4	-1.6467	-0.666927
319	0	0.625944	0
319	1	0.487784	-0.138159
319	2	0.575265	-0.0506787
319	3	0.579597	-0.0463471
319	4	0.495474	-0.13047
320	0	-0.174271	0
320	1	-0.393968	-0.219697
320	2	-0.618308	-0.444037
320	3
320	4	-1.04495	-0.870676
321	0	0.595046	0
321	1
321	2
321	3	0.354016	-0.24103
321	4
322	0	0.286997	0
322	1	0.0261527	-0.260844
322	2	-0.17579	-0.462787
322	3	-0.667335	-0.954332
322	4	-0.97625	-1.26325
323	0	0.498481	0
323	1
323	2	0.307898	-0.190583
323	3
323	4
324	0	-0.10676	0
324	1	-0.206409	-0.0996487
324	2
324	3
324	4	-0.377348	-0.270588
325	0	0.456375	0
325	1	0.25365	-0.202725
325	2	0.350165	-0.10621
325	3	0.247753	-0.208622
325	4
326	0	0.853418	0
326	1	0.857228	0.00380995
326	2	0.858	0.00458193
326	3	0.805133	-0.0482856
326	4	0.751023	-0.102395
327	0	-0.217915	0
327	1	-0.207001	0.0109142
327	2
327	3
327	4	-0.202381	0.015534
328	0	0.347808	0
328	1	0.247751	-0.100057
328	2	0.336659	-0.011149
328	3	0.230502	-0.117306
328	4	0.190688	-0.157121
329	0	-1.00835	0
329	1	-1.28568	-0.277332
329	2
329	3
329	4
330	0	-0.526037	0
330	1	-0.744315	-0.218278
330	2	-0.915663	-0.389626
330	3
330	4
331	0	0.271304	0
331	1	0.0252297	-0.246074
331	2
331	3	-0.17708	-0.448383
331	4
332	0	0.551799	0
332	1	0.582753	0.0309531
332	2
332	3
332	4
333	0	0.372003	0
333	1	0.367692	-0.0043113
333	2
333	3
333	4	0.380549	0.00854584
334	0	0.29761	0
334	1	0.304054	0.00644406
334	2
334	3
334	4
335	0	0.253059	0
335	1	0.298866	0.0458077
335	2	0.183742	-0.0693165
335	3	-0.24889	-0.501949
335	4	0.0246745	-0.228384
336	0	-2.41949	0
336	1	-2.67147	-0.251974
336	2	-3.20453	-0.78504
336	3	-3.39087	-0.971372
336	4	-3.68558	-1.26608
337	0	1.05833	0
337	1	1.12926	0.0709235
337	2	1.03736	-0.0209759
337	3
337	4	0.883713	-0.17462
338	0	0.716395	0
338	1	0.715249	-0.00114649
338	2	0.614322	-0.102073
338	3	0.606279	-0.110116
338	4
339	0	1.03822	0
339	1	1.2106	0.172388
339	2	1.1144	0.0761792
339	3
339	4
340	0	0.309638	0
340	1	0.199751	-0.109888
340	2	0.197508	-0.11213
340	3	0.0522907	-0.257348
340	4	-0.105183	-0.414821
341	0	0.808776	0
341	1	0.764528	-0.0442475
341	2	0.671942	-0.136834
341	3	0.571623	-0.237153
341	4
342	0	0.053515	0
342	1	-0.0189845	-0.0724995
342	2
342	3
342	4
343	0	0.853532	0
343	1	0.843722	-0.00980975
343	2
343	3	0.910554	0.0570217
343	4	0.83776	-0.0157722
344	0	0.25567	0
344	1	-0.232477	-0.488147
344	2	-0.491919	-0.747589
344	3	-0.600451	-0.856121
344	4	-0.857408	-1.11308
345	0	0.0852693	0
345	1	0.0257676	-0.0595018
345	2	-0.17786	-0.263129
345	3	-0.0401676	-0.125437
345	4	-0.152911	-0.238181
346	0	0.876773	0
346	1	0.893477	0.0167035
346	2	0.799263	-0.0775103
346	3
346	4
347	0	-0.769458	0
347	1	-1.21242	-0.442962
347	2	-1.36478	-0.595325
347	3
347	4
348	0	0.135102	0
348	1
348	2	-0.137737	-0.272839
348	3	-0.171938	-0.30704
348	4
349	0	0.945517	0
349	1	0.889548	-0.0559686
349	2
349	3
349	4
350	0	0.084105	0
350	1	0.079698	-0.00440701
350	2	-0.0886616	-0.172767
350	3
350	4	-0.256411	-0.340516
351	0	0.336647	0
351	1	0.420703	0.0840564
351	2	0.245325	-0.0913221
351	3	0.0985363	-0.23811
351	4	0.0706201	-0.266027
352	0	0.417568	0
352	1	0.396213	-0.0213546
352	2	0.37164	-0.0459275
352	3
352	4	0.30057	-0.116998
353	0	-0.457977	0
353	1	-0.50254	-0.0445635
353	2
353	3
353	4	-0.988878	-0.530902
354	0	-1.83977	0
354	1	-1.8974	-0.0576272
354	2	-1.99041	-0.150633
354	3
354	4
355	0	-0.200564	0
355	1	-0.443804	-0.24324
355	2
355	3
355	4
356	0	-0.256013	0
356	1	-0.641962	-0.385949
356	2
356	3	-1.57275	-1.31674
356	4	-1.54952	-1.29351
357	0	0.227673	0
357	1	0.220642	-0.00703027
357	2
357	3	-0.00481392	-0.232487
357	4
358	0	1.07067	0
358	1	0.953652	-0.117016
358	2	0.941453	-0.129215
358	3	0.891962	-0.178706
358	4	1.03217	-0.0384987
359	0	0.745613	0
359	1	0.782618	0.0370046
359	2	0.570347	-0.175266
359	3	0.62085	-0.124763
359	4
360	0	0.216208	0
360	1	0.0374679	-0.17874
360	2	0.0038148	-0.212394
360	3
360	4
361	0	0.112453	0
361	1	0.145284	0.0328314
361	2
361	3	0.0575601	-0.0548928
361	4	0.0929219	-0.0195309
362	0	0.689053	0
362	1	0.575769	-0.113284
362	2
362	3
362	4
363	0	-0.670139	0
363	1	-0.829733	-0.159594
363	2	-0.848766	-0.178627
363	3	-1.12803	-0.45789
363	4	-1.39353	-0.723391
364	0	-1.63332	0
364	1	-1.79455	-0.16123
364	2
364	3
364	4
365	0	0.388119	0
365	1	0.404277	0.0161575
365	2	0.323655	-0.0644641
365	3	0.13605	-0.25207
365	4	0.062345	-0.325774
366	0	1.29928	0
366	1	1.27305	-0.0262276
366	2
366	3
366	4
367	0	0.965332	0
367	1	0.983694	0.0183622
367	2
367	3
367	4
368	0	0.692966	0
368	1	0.443142	-0.249824
368	2	0.245456	-0.44751
368	3
368	4
369	0	-0.436558	0
369	1	-0.311406	0.125152
369	2	-0.583726	-0.147168
369	3	-0.535912	-0.0993541
369	4
370	0	-1.13218	0
370	1	-1.3794	-0.247228
370	2	-1.57237	-0.440197
370	3	-1.56241	-0.430233
370	4	-1.96683	-0.834657
371	0	0.980147	0
371	1	0.912077	-0.0680697
371	2	0.829645	-0.150502
371	3	0.626673	-0.353474
371	4
372	0	-0.327783	0
372	1	-0.464113	-0.136329
372	2	-0.443424	-0.115641
372	3	-0.474359	-0.146576
372	4	-0.710061	-0.382277
373	0	-0.00769442	0
373	1
373	2
373	3	-0.181871	-0.174177
373	4
374	0	1.2574	0
374	1	1.26083	0.00342799
374	2	1.282	0.024602
374	3	1.20172	-0.0556788
374	4	1.18179	-0.0756082
375	0	0.429577	0
375	1	0.332213	-0.0973636
375	2	0.179964	-0.249612
375	3	0.00248361	-0.427093
375	4
376	0	-0.447053	0
376	1	-0.548474	-0.101421
376	2	-0.668363	-0.22131
376	3	-0.838078	-0.391024
376	4	-0.929395	-0.482342
377	0	0.508307	0
377	1	0.34816	-0.160147
377	2	0.29422	-0.214087
377	3	0.178173	-0.330135
377	4
378	0	0.385037	0
378	1	0.358336	-0.0267004
378	2	0.274445	-0.110591
378	3
378	4	0.229433	-0.155604
379	0	-0.274922	0
379	1	-0.296203	-0.0212805
379	2	-0.395475	-0.120553
379	3	-0.525801	-0.250879
379	4
380	0	-1.53732	0
380	1	-1.81419	-0.276874
380	2	-2.00232	-0.464998
380	3	-2.472	-0.934685
380	4	-2.88949	-1.35217
381	0	-0.615839	0
381	1	-0.834997	-0.219159
381	2	-0.941285	-0.325446
381	3	-1.58003	-0.964192
381	4	-1.88806	-1.27222
382	0	0.47987	0
382	1	0.372797	-0.107073
382	2	0.337245	-0.142625
382	3	0.293034	-0.186836
382	4	0.207547	-0.272323
383	0	0.97003	0
383	1	0.984472	0.0144416
383	2	1.01106	0.0410261
383	3	0.92764	-0.0423906
383	4	0.915371	-0.0546596
384	0	0.193445	0
384	1	0.173554	-0.0198905
384	2	0.0523637	-0.141081
384	3	-0.0573117	-0.250756
384	4	-0.108133	-0.301578
385	0	-0.120396	0
385	1	-0.309716	-0.18932
385	2	-0.474489	-0.354093
385	3	-0.505804	-0.385408
385	4	-0.503745	-0.383349
386	0	0.221529	0
386	1	0.169765	-0.0517641
386	2	0.212445	-0.00908359
386	3	-0.072263	-0.293792
386	4
387	0	1.24273	0
387	1	1.15916	-0.0835664
387	2	1.26821	0.0254858
387	3	1.14187	-0.100856
387	4	1.05725	-0.185473
388	0	0.789161	0
388	1	0.658655	-0.130506
388	2	0.593642	-0.195519
388	3	0.575673	-0.213489
388	4	0.436987	-0.352175
389	0	0.391744	0
389	1	0.377499	-0.0142455
389	2	0.380273	-0.0114714
389	3	0.282426	-0.109319
389	4	-0.0341393	-0.425884
390	0	0.81058	0
390	1	0.739077	-0.0715023
390	2
390	3	0.66107	-0.14951
390	4	0.56102	-0.24956
391	0	-1.28321	0
391	1	-1.4322	-0.148987
391	2
391	3
391	4
392	0	-0.693789	0
392	1
392	2
392	3	-1.1405	-0.446709
392	4
393	0	-0.839758	0
393	1
393	2	-1.46947	-0.629709
393	3	-1.56484	-0.725083
393	4	-1.58622	-0.746458
394	0	0.777727	0
394	1	0.698473	-0.0792536
394	2	0.798191	0.0204639
394	3	0.69258	-0.0851468
394	4	0.75441	-0.0233171
395	0	-2.53938	0
395	1	-2.8363	-0.296919
395	2	-3.73887	-1.19949
395	3
395	4
396	0	0.365617	0
396	1	0.43081	0.0651935
396	2	0.398109	0.0324928
396	3
396	4	0.210973	-0.154644
397	0	0.903345	0
397	1	0.857137	-0.0462079
397	2	0.723797	-0.179548
397	3	0.712111	-0.191234
397	4	0.703533	-0.199812
398	0	0.439435	0
398	1
398	2	0.439872	0.000436807
398	3	0.174547	-0.264888
398	4	0.177791	-0.261644
399	0	0.0443233	0
399	1	-0.201058	-0.245382
399	2
399	3
399	4
400	0	0.273499	0
400	1	0.130981	-0.142519
400	2
400	3
[truncated: 716 more rows]

## Sheet: Fig 1D
Subject_ID	time_point	PACC5	PACC5_change
1	0	0.0805732	0
1	1	0.992623	0.91205
1	2	0.293274	0.212701
1	3	1.53504	1.45447
1	4
2	0	-0.41386	0
2	1	0.70831	1.12217
2	2
2	3
2	4
3	0	0.35548	0
3	1	-0.0373057	-0.392785
3	2	0.577968	0.222489
3	3	0.402538	0.0470582
3	4	0.386814	0.031334
4	0	1.23389	0
4	1	1.04379	-0.190097
4	2
4	3	0.790914	-0.442978
4	4	0.874373	-0.359518
5	0	-0.493221	0
5	1
5	2
5	3	0.0360468	0.529268
5	4
6	0	0.27782	0
6	1	0.33987	0.0620499
6	2	0.4341	0.156279
6	3	1.12973	0.851906
6	4	0.545741	0.26792
7	0	-0.979251	0
7	1	-0.222794	0.756457
7	2	-0.723447	0.255804
7	3
7	4
8	0	-1.42523	0
8	1	-2.74893	-1.3237
8	2
8	3
8	4
9	0	0.33987	0
9	1	1.25136	0.911492
9	2
9	3	1.00965	0.669777
9	4
10	0	0.561836	0
10	1	0.0360468	-0.52579
10	2
10	3
10	4
11	0	-1.92398	0
11	1	-1.15483	0.769156
11	2
11	3
11	4
12	0	0.4183	0
12	1	-0.00809487	-0.426395
12	2	0.402538	-0.0157621
12	3	0.14053	-0.27777
12	4	0.0656887	-0.352611
13	0	-0.834621	0
13	1	0.155622	0.990243
13	2	-0.545364	0.289257
13	3	-0.0373057	0.797315
13	4	0.386814	1.22143
14	0	-1.63131	0
14	1	-1.42523	0.206082
14	2	-1.92398	-0.292675
14	3
14	4	-2.00544	-0.374133
15	0	2.39144	0
15	1
15	2	1.25136	-1.14007
15	3	1.51709	-0.874351
15	4
16	0	-0.493221	0
16	1	-0.152369	0.340852
16	2	0.0656887	0.55891
16	3	0.0360468	0.529268
16	4	0.27782	0.771041
17	0	-0.673233	0
17	1	-0.846826	-0.173593
17	2	-0.673233	0
17	3	-0.907427	-0.234194
17	4	-0.931475	-0.258242
18	0	-0.919465	0
18	1	-0.506312	0.413152
18	2	-1.51279	-0.59333
18	3	-1.22358	-0.304111
18	4	-1.08525	-0.165786
19	0	-0.673233	0
19	1	-0.194765	0.478468
19	2
19	3	-0.453717	0.219516
19	4
20	0	0.958672	0
20	1	1.4634	0.504727
20	2	1.66154	0.702873
20	3
20	4	1.55302	0.594353
21	0	-0.305748	0
21	1	-0.797832	-0.492084
21	2	-0.810124	-0.504376
21	3	-0.596926	-0.291177
21	4	-0.0373057	0.268443
22	0	0.691894	0
22	1	0.840888	0.148994
22	2	0.0656887	-0.626205
22	3	0.324299	-0.367594
22	4	0.561836	-0.130057
23	0	0.293274	0
23	1	0.757769	0.464495
23	2	0.247031	-0.0462435
23	3	0.231695	-0.0615787
23	4	0.545741	0.252467
24	0	1.26886	0
24	1	2.42996	1.1611
24	2	2.39144	1.12257
24	3	2.94	1.67113
24	4	2.44927	1.1804
25	0	-1.12014	0
25	1	-0.596926	0.523219
25	2	-0.558308	0.561837
25	3	-0.735921	0.384223
25	4
26	0	1.26886	0
26	1	1.78946	0.520598
26	2
26	3
26	4
27	0	-0.00809487	0
27	1	0.561836	0.569931
27	2
27	3
27	4
28	0	-0.822387	0
28	1	-0.622497	0.19989
28	2	-0.123875	0.698512
28	3	-0.123875	0.698512
28	4	-0.138145	0.684242
29	0	-0.453717	0
29	1	0.18593	0.639647
29	2	0.465812	0.919529
29	3	-0.236737	0.21698
29	4	-0.194765	0.258952
30	0	-1.06187	0
30	1	-0.346612	0.715257
30	2	-1.22358	-0.161707
30	3	-1.17783	-0.115964
30	4
31	0	0.545741	0
31	1	1.06092	0.515176
31	2	1.53504	0.9893
31	3	0.924853	0.379112
31	4	1.12973	0.583985
32	0	-0.194765	0
32	1	-0.152369	0.0423955
32	2	0.18593	0.380695
32	3	0.691894	0.886659
32	4
33	0	-0.00809487	0
33	1
33	2	-0.319414	-0.311319
33	3
33	4	0.402538	0.410633
34	0	0.155622	0
34	1	0.00657587	-0.149046
34	2	-0.18068	-0.336302
34	3
34	4
35	0	-0.264481	0
35	1	-0.319414	-0.0549326
35	2	-0.333035	-0.0685535
35	3	0.201145	0.465626
35	4	-0.0227221	0.241759
36	0	-1.24632	0
36	1
36	2	-1.12014	0.126171
36	3	-1.02661	0.219703
36	4	-1.70564	-0.459327
37	0	-1.21217	0
37	1	-1.10854	0.103636
37	2	-1.33642	-0.124249
37	3	-1.1893	0.0228714
37	4
38	0	0.170756	0
38	1	-0.292038	-0.462794
38	2	-0.427186	-0.597942
38	3	-0.18068	-0.351435
38	4	0.907993	0.737237
39	0	0.386814	0
39	1	1.00965	0.622834
39	2	0.924853	0.538039
39	3	1.23389	0.847078
39	4	1.97459	1.58778
40	0	0.529681	0
40	1	1.84471	1.31503
40	2	0.33987	-0.189811
40	3	0.992623	0.462941
40	4	0.924853	0.395171
41	0	0.807538	0
41	1	0.840888	0.03335
41	2	-0.0807915	-0.888329
41	3
41	4
42	0	0.14053	0
42	1	-0.319414	-0.459943
42	2	-0.87115	-1.01168
42	3
42	4
43	0	-0.931475	0
43	1	-0.698404	0.233071
43	2
43	3
43	4
44	0	-1.20075	0
44	1	-0.760777	0.439972
44	2	-1.06187	0.13888
44	3	-0.773159	0.42759
44	4
45	0	1.04379	0
45	1	0.293274	-0.75052
45	2	0.402538	-0.641257
45	3	0.561836	-0.481958
45	4	0.724762	-0.319033
46	0	-0.673233	0
46	1	-0.647932	0.0253016
46	2	-0.427186	0.246047
46	3	-0.506312	0.166921
46	4	-0.493221	0.180012
47	0	0.0212898	0
47	1	-0.387086	-0.408376
47	2	-0.373637	-0.394927
47	3	0.594136	0.572846
47	4
48	0	0.33987	0
48	1	0.0360468	-0.303823
48	2	1.00965	0.669777
48	3	-0.208803	-0.548673
48	4	-0.0227221	-0.362592
49	0	-0.18068	0
49	1
49	2	-1.03839	-0.857709
49	3
49	4
50	0	-1.4582	0
50	1	-1.76872	-0.310517
50	2	-1.25765	0.200552
50	3
50	4
51	0	0.481724	0
51	1	0.741248	0.259524
51	2	0.924853	0.443129
51	3	1.40998	0.928256
51	4
52	0	-0.955416	0
52	1	-1.33642	-0.381006
52	2	-1.98516	-1.02974
52	3	-2.32277	-1.36736
52	4
53	0	0.35548	0
53	1	0.594136	0.238657
53	2	1.06092	0.705437
53	3	1.04379	0.688315
53	4
54	0	1.25136	0
54	1	0.481724	-0.769638
54	2	-0.373637	-1.625
54	3
54	4
55	0	-2.11601	0
55	1
55	2	-0.846826	1.26918
55	3	-0.723447	1.39256
55	4	-0.18068	1.93533
56	0	-0.319414	0
56	1
56	2	-0.584088	-0.264675
56	3	-0.138145	0.181269
56	4	-0.0227221	0.296692
57	0	-1.23496	0
57	1	-1.17783	0.0571236
57	2	-1.17783	0.0571236
57	3	-1.24632	-0.0113588
57	4
58	0	-0.373637	0
58	1	-0.264481	0.109156
58	2	0.724762	1.0984
58	3	0.231695	0.605333
58	4	0.402538	0.776175
59	0	0.481724	0
59	1	0.62658	0.144856
59	2	0.741248	0.259524
59	3	0.70831	0.226586
59	4
60	0	0.497673	0
60	1	0.2164	-0.281273
60	2
60	3	-0.647932	-1.1456
60	4
61	0	0.594136	0
61	1	0.62658	0.0324437
61	2
61	3
61	4
62	0	-0.123875	0
62	1	-0.222794	-0.0989193
62	2	0.497673	0.621547
62	3	0.724762	0.848636
62	4
63	0	-0.264481	0
63	1	-0.123875	0.140606
63	2	-0.00809487	0.256386
63	3
63	4
64	0	-0.0373057	0
64	1	-0.346612	-0.309306
64	2	-0.0227221	0.0145836
64	3	-0.0227221	0.0145836
64	4	-0.571216	-0.53391
65	0	-0.991129	0
65	1	-1.66327	-0.672136
65	2
65	3	-1.62062	-0.629491
65	4
66	0	-0.387086	0
66	1	-0.41386	-0.0267739
66	2
66	3	-0.584088	-0.197002
66	4
67	0	0.907993	0
67	1	0.774324	-0.133669
67	2	-0.0807915	-0.988784
67	3	0.992623	0.0846301
67	4	-0.346612	-1.2546
68	0	-0.955416	0
68	1	-1.51279	-0.557379
68	2	-1.62062	-0.665205
68	3	-1.67388	-0.718469
68	4
69	0	-1.23496	0
69	1	-0.208803	1.02615
69	2	-0.660599	0.574357
69	3	-1.26897	-0.0340119
69	4
70	0	2.04942	0
70	1	1.48126	-0.568153
70	2	2.08699	0.0375757
70	3	2.86044	0.811023
70	4	1.67973	-0.369685
71	0	-1.44723	0
71	1	-1.41419	0.033037
71	2	-1.21217	0.235057
71	3	-1.38098	0.0662486
71	4	-1.85195	-0.404718
72	0	0.975631	0
72	1	0.61034	-0.365291
72	2	1.48126	0.505634
72	3
72	4	1.4634	0.487768
73	0	-0.236737	0
73	1	0.00657587	0.243313
73	2	-0.519366	-0.282629
73	3	-0.0663406	0.170397
73	4
74	0	-0.895362	0
74	1	-0.453717	0.441645
74	2
74	3	-1.58846	-0.693095
74	4
75	0	1.11248	0
75	1	1.97459	0.862117
75	2	1.0267	-0.0857708
75	3
75	4
76	0	-0.735921	0
76	1
76	2
76	3	0.907993	1.64391
76	4	-0.0227221	0.713199
77	0	-0.440471	0
77	1	-0.278283	0.162189
77	2	-0.87115	-0.430679
77	3
77	4
78	0	-0.0807915	0
78	1	0.27782	0.358612
78	2	0.561836	0.642628
78	3
78	4
79	0	-0.0227221	0
79	1	-0.138145	-0.115423
79	2	-0.208803	-0.186081
79	3	-0.480092	-0.457369
79	4	0.659166	0.681888
80	0	2.33384	0
80	1	1.75277	-0.58107
80	2	1.69795	-0.635891
80	3
80	4
81	0	-0.18068	0
81	1	1.32155	1.50223
81	2	0.907993	1.08867
81	3
81	4
82	0	-1.23496	0
82	1	-1.58846	-0.353501
82	2	-2.74893	-1.51397
82	3	-1.60992	-0.374961
82	4	-2.24465	-1.00969
83	0	0.4183	0
83	1	0.840888	0.422588
83	2
83	3
83	4
84	0	0.170756	0
84	1	-0.166548	-0.337303
84	2	0.61034	0.439584
84	3	0.155622	-0.0151335
84	4	0.497673	0.326917
85	0	-0.152369	0
85	1	-0.723447	-0.571078
85	2	-0.236737	-0.0843679
85	3	-0.18068	-0.0283102
85	4
86	0	0.675512	0
86	1	0.110468	-0.565044
86	2
86	3
86	4
87	0	0.18593	0
87	1	0.386814	0.200884
87	2	0.941746	0.755816
87	3	0.125478	-0.0604518
87	4	1.26886	1.08293
88	0	-0.88327	0
88	1	-0.773159	0.110112
88	2	-0.78551	0.0977599
88	3	-0.907427	-0.024157
88	4
89	0	-0.453717	0
89	1	-0.955416	-0.501698
89	2
89	3
89	4
90	0	0.402538	0
90	1	-0.400494	-0.803032
90	2	0.324299	-0.0782385
90	3	-0.0518453	-0.454383
90	4	0.0508465	-0.351691
91	0	-1.5992	0
91	1	-1.28026	0.318933
91	2	-1.50191	0.0972821
91	3
91	4
92	0	-0.152369	0
92	1
92	2	0.0805732	0.232943
92	3
92	4
93	0	0.402538	0
93	1	0.70831	0.305772
93	2	0.675512	0.272975
93	3	0.386814	-0.0157242
93	4	-0.109559	-0.512097
94	0	0.386814	0
94	1	-0.18068	-0.567493
94	2	-0.0518453	-0.438659
94	3	0.0954998	-0.291314
94	4
95	0	-0.264481	0
95	1	0.386814	0.651295
95	2
95	3
95	4
96	0	-1.29154	0
96	1	-0.427186	0.86435
96	2	-1.32523	-0.0336952
96	3	-1.63131	-0.339771
96	4
97	0	-0.723447	0
97	1
97	2	-0.208803	0.514644
97	3	-0.532383	0.191064
97	4
98	0	0.840888	0
98	1	0.790914	-0.049974
98	2
98	3
98	4
99	0	-0.236737	0
99	1	-0.346612	-0.109875
99	2	1.30396	1.5407
99	3	0.975631	1.21237
99	4	1.48126	1.718
100	0	0.70831	0
100	1	0.840888	0.132577
100	2	0.741248	0.0329376
100	3
100	4
101	0	-0.292038	0
101	1	-0.440471	-0.148433
101	2	-0.0373057	0.254733
101	3	0.402538	0.694576
101	4
102	0	-0.710941	0
102	1	0.00657587	0.717517
102	2	1.62525	2.3362
102	3	0.874373	1.58531
102	4
103	0	1.49916	0
103	1	0.824196	-0.674965
103	2
103	3
103	4
104	0	-1.07357	0
104	1	-0.453717	0.619855
104	2	-0.88327	0.190302
104	3	-0.735921	0.337651
104	4	-0.685835	0.387737
105	0	0.561836	0
105	1	1.06092	0.49908
105	2	0.774324	0.212488
105	3	1.37452	0.812682
105	4	1.32155	0.759717
106	0	-0.545364	0
106	1	-0.0227221	0.522641
106	2	-0.685835	-0.140471
106	3	-0.943459	-0.398095
106	4	-0.596926	-0.051562
107	0	-0.373637	0
107	1	0.155622	0.529259
107	2	-0.673233	-0.299596
107	3	-0.00809487	0.365542
107	4	0.402538	0.776175
108	0	-0.222794	0
108	1	0.0212898	0.244084
108	2	-0.622497	-0.399703
108	3	-0.532383	-0.309589
108	4
109	0	-1.5345	0
109	1	-1.77918	-0.244676
109	2	-2.06595	-0.531449
109	3	-1.76872	-0.234219
109	4	-2.08601	-0.551511
110	0	0.155622	0
110	1	-0.236737	-0.392359
110	2	-0.00809487	-0.163717
110	3	0.0508465	-0.104776
110	4	-0.635231	-0.790853
111	0	0.0508465	0
111	1	0.324299	0.273453
111	2	0.891166	0.84032
111	3
111	4
112	0	0.14053	0
112	1	-0.0518453	-0.192375
112	2	-0.0373057	-0.177835
112	3	0.561836	0.421307
112	4	0.0954998	-0.0450298
113	0	-1.13173	0
113	1	0.33987	1.4716
113	2	-0.440471	0.691257
113	3	-1.00298	0.128746
113	4	-0.760777	0.370951
114	0	-0.333035	0
114	1	-0.0227221	0.310312
114	2	-1.09691	-0.763871
114	3	-1.33642	-1.00339
114	4	-0.609728	-0.276694
115	0	0.293274	0
115	1	0.308767	0.0154931
115	2	0.402538	0.109264
115	3	-0.166548	-0.459822
115	4	0.0508465	-0.242428
116	0	-1.07357	0
116	1	-0.773159	0.300413
116	2	-0.0807915	0.992781
116	3	-0.264481	0.809091
116	4
117	0	1.82626	0
117	1	1.75277	-0.073493
117	2	1.42776	-0.398508
117	3
117	4
118	0	-0.123875	0
118	1	0.125478	0.249353
118	2	-0.123875	0
118	3	0.170756	0.29463
118	4	-0.278283	-0.154408
119	0	0.941746	0
119	1	1.06092	0.119171
119	2	0.70831	-0.233435
119	3	0.545741	-0.396005
119	4	1.25136	0.309616
120	0	-1.42523	0
120	1	-2.03576	-0.610532
120	2
120	3
120	4
121	0	-1.05014	0
121	1	-1.05014	0
121	2
121	3
121	4
122	0	0.0508465	0
122	1	0.790914	0.740067
122	2	0.4183	0.367453
122	3	0.110468	0.0596217
122	4
123	0	0.231695	0
123	1	0.231695	0
123	2
123	3
123	4	-0.333035	-0.56473
124	0	-0.558308	0
124	1
124	2	0.231695	0.790003
124	3	0.465812	1.02412
124	4
125	0	0.774324	0
125	1	0.757769	-0.0165553
125	2	0.857613	0.0832895
125	3	0.992623	0.218299
125	4	1.48126	0.706941
126	0	-0.109559	0
126	1	-0.123875	-0.0143158
126	2	-0.292038	-0.18248
126	3	-0.305748	-0.19619
126	4
127	0	-1.66327	0
127	1	-1.88291	-0.219643
127	2	-1.09691	0.566359
127	3	-1.17783	0.485433
127	4	-1.46916	0.194105
128	0	1.06092	0
128	1	1.40998	0.349064
128	2	1.04379	-0.017122
128	3	0.675512	-0.385404
128	4
129	0	0.824196	0
129	1	1.23389	0.409696
129	2	1.53504	0.710845
129	3	1.66154	0.837349
129	4
130	0	1.16432	0
130	1	1.32155	0.157231
130	2
130	3
130	4
131	0	3.06005	0
131	1	2.80103	-0.259023
131	2
131	3
131	4
132	0	0.14053	0
132	1	0.110468	-0.0300614
132	2	-0.773159	-0.913688
132	3
132	4
133	0	0.371127	0
133	1	1.49916	1.12803
133	2	0.529681	0.158554
133	3	1.62525	1.25413
133	4
134	0	-0.166548	0
134	1	1.04379	1.21034
134	2	0.4183	0.584848
134	3
134	4	1.26886	1.43541
135	0	-0.18068	0
135	1	0.0954998	0.276179
135	2	0.262406	0.443085
135	3	0.231695	0.412375
135	4	-0.00809487	0.172585
136	0	-1.23496	0
136	1	-0.773159	0.461798
136	2	-1.02661	0.208344
136	3	-1.09691	0.13805
136	4
137	0	0.907993	0
137	1	1.7711	0.863109
137	2	0.371127	-0.536865
137	3	-0.0663406	-0.974333
137	4
138	0	-0.18068	0
138	1	-0.41386	-0.233181
138	2	-0.660599	-0.479919
138	3	-0.0807915	0.099888
138	4
139	0	0.170756	0
139	1	-0.532383	-0.703139
139	2
139	3
139	4
140	0	-1.73725	0
140	1	-0.834621	0.902633
140	2
140	3
140	4
141	0	2.56561	0
141	1	2.48795	-0.077668
141	2
141	3
141	4
142	0	-0.208803	0
142	1	0.4183	0.627103
142	2	0.790914	0.999717
142	3
142	4	0.691894	0.900697
143	0	0.61034	0
143	1	0.824196	0.213856
143	2	-0.319414	-0.929754
143	3
143	4
144	0	0.70831	0
144	1	0.975631	0.267321
144	2	1.71619	1.00788
144	3	1.18167	0.473357
144	4
145	0	-1.72673	0
145	1	-1.13173	0.595005
145	2	-1.08525	0.641482
145	3
145	4
146	0	0.308767	0
146	1	0.0656887	-0.243078
146	2	-0.319414	-0.628181
146	3	0.659166	0.350399
146	4	0.724762	0.415994
147	0	0.33987	0
147	1	0.0954998	-0.24437
147	2	0.201145	-0.138725
147	3	-0.493221	-0.833091
147	4
148	0	-1.28026	0
148	1	-2.51485	-1.23458
148	2
148	3
148	4
149	0	-0.735921	0
149	1	-0.506312	0.229609
149	2	-0.506312	0.229609
149	3	-0.480092	0.25583
149	4
150	0	-1.51279	0
150	1	-1.4582	0.0545903
150	2
150	3
150	4
151	0	-0.0951976	0
151	1	0.481724	0.576921
151	2
151	3
151	4
152	0	-2.01556	0
152	1	-0.622497	1.39306
152	2	-0.0663406	1.94922
152	3	-0.493221	1.52234
152	4
153	0	-0.440471	0
153	1	-1.20075	-0.760277
153	2	-0.979251	-0.538779
153	3	-1.02661	-0.58614
153	4	-0.822387	-0.381916
154	0	0.0954998	0
154	1	0.0656887	-0.0298111
154	2	-0.440471	-0.535971
154	3	0.247031	0.151531
154	4	-0.453717	-0.549217
155	0	-1.50191	0
155	1	-1.39207	0.109842
155	2	-2.20529	-0.703378
155	3	-3.19951	-1.6976
155	4	-4.05167	-2.54976
156	0	0.14053	0
156	1	0.0954998	-0.0450298
156	2	0.0954998	-0.0450298
156	3
156	4	0.70831	0.567781
157	0	-0.319414	0
157	1	-0.319414	0
157	2	0.35548	0.674893
157	3	1.06092	1.38033
157	4
158	0	0.308767	0
158	1	-0.622497	-0.931264
158	2	-0.0227221	-0.331489
158	3	0.0212898	-0.287477
158	4	-0.250633	-0.5594
159	0	-0.0951976	0
159	1
159	2	-0.571216	-0.476018
159	3	0.14053	0.235727
159	4
160	0	-0.427186	0
160	1	-1.15483	-0.72764
160	2	-0.387086	0.0400996
160	3	-0.194765	0.232421
160	4
161	0	-0.773159	0
161	1	-0.584088	0.18907
161	2	-0.685835	0.0873238
161	3	-0.519366	0.253792
161	4
162	0	-0.760777	0
162	1	-1.05014	-0.289365
162	2	-0.660599	0.100178
162	3	-0.427186	0.333591
162	4	-0.166548	0.594229
163	0	-1.51279	0
163	1	-1.4801	0.0326984
163	2	-1.26897	0.243827
163	3	-1.73725	-0.224459
163	4	-1.22358	0.289219
164	0	0.675512	0
164	1	0.62658	-0.0489325
164	2	0.577968	-0.0975441
164	3	1.32155	0.646041
164	4	1.09526	0.419745
165	0	1.55302	0
165	1	2.12468	0.571652
165	2
165	3	2.56561	1.01259
165	4	1.69795	0.144924
166	0	-0.0951976	0
166	1	0.0508465	0.146044
166	2	0.724762	0.819959
166	3	1.14701	1.24221
166	4	0.481724	0.576921
167	0	0.891166	0
167	1	0.449937	-0.441229
167	2	0.975631	0.0844647
167	3
167	4
168	0	-1.88291	0
168	1	-0.609728	1.27318
168	2	-2.47679	-0.59388
168	3
168	4
169	0	0.61034	0
169	1	0.62658	0.0162397
169	2	1.0267	0.416365
169	3	0.790914	0.180574
169	4	1.35683	0.746493
170	0	0.35548	0
170	1	0.924853	0.569373
170	2	1.06092	0.705437
170	3
170	4
171	0	0.941746	0
171	1	1.14701	0.205262
171	2	1.93734	0.995598
171	3
171	4
172	0	0.386814	0
172	1	1.0267	0.639891
172	2	0.125478	-0.261335
172	3	1.09526	0.708443
172	4
173	0	0.941746	0
173	1	1.23389	0.292146
173	2	0.757769	-0.183977
173	3
173	4
174	0	-0.166548	0
174	1
174	2
174	3	1.16432	1.33087
174	4
175	0	0.857613	0
175	1	0.70831	-0.149303
175	2	0.924853	0.0672391
175	3	0.691894	-0.16572
175	4	-0.346612	-1.20423
176	0	-0.346612	0
176	1	-0.278283	0.0683291
176	2	-0.545364	-0.198752
176	3	-0.859002	-0.51239
176	4	-0.387086	-0.0404745
177	0	-0.78551	0
177	1	-1.52366	-0.738147
177	2	-1.10854	-0.323027
177	3
177	4	-1.03839	-0.252879
178	0	-1.30279	0
178	1	-0.895362	0.407426
178	2
178	3	-1.80005	-0.497258
178	4	-1.56693	-0.26414
179	0	0.402538	0
179	1	1.75277	1.35023
179	2	1.66154	1.25901
179	3	1.48126	1.07873
179	4	1.60715	1.20462
180	0	-0.0807915	0
180	1	-0.41386	-0.333069
180	2	0.18593	0.266722
180	3	0.231695	0.312487
180	4	0.371127	0.451919
181	0	-0.400494	0
181	1	-0.236737	0.163757
181	2	-0.123875	0.276619
181	3	0.33987	0.740364
181	4	-1.14329	-0.742795
182	0	-0.609728	0
182	1	0.0508465	0.660575
182	2
182	3
182	4
183	0	-0.138145	0
183	1	-0.166548	-0.0284028
183	2
183	3
183	4
184	0	0.481724	0
184	1	-0.109559	-0.591283
184	2	1.2864	0.804672
184	3	0.465812	-0.015912
184	4	0.386814	-0.0949103
185	0	-0.0518453	0
185	1	0.561836	0.613682
185	2	-0.292038	-0.240193
185	3	0.293274	0.345119
185	4	0.110468	0.162313
186	0	0.231695	0
186	1	0.774324	0.542629
186	2	1.00965	0.777952
186	3	0.774324	0.542629
186	4	1.30396	1.07226
187	0	1.44556	0
187	1	1.39223	-0.0533284
187	2	1.25136	-0.194201
187	3	1.25136	-0.194201
187	4
188	0	-0.0951976	0
188	1	-0.506312	-0.411115
188	2	-0.760777	-0.665579
188	3	0.0360468	0.131244
188	4	0.262406	0.357603
189	0	0.790914	0
189	1	0.907993	0.117079
189	2
189	3
189	4
190	0	0.481724	0
190	1	1.30396	0.822235
190	2	0.0805732	-0.401151
190	3
190	4
191	0	0.231695	0
191	1	0.659166	0.427471
191	2	0.790914	0.559218
191	3	0.61034	0.378645
191	4
192	0	-0.596926	0
192	1	-0.0951976	0.501728
192	2
192	3
192	4	-0.41386	0.183066
193	0	0.4183	0
193	1	-0.0373057	-0.455606
193	2
193	3
193	4
194	0	0.724762	0
194	1	0.70831	-0.0164514
194	2	0.941746	0.216984
194	3	0.840888	0.116126
194	4	0.691894	-0.0328679
195	0	0.70831	0
195	1	0.824196	0.115885
195	2	0.992623	0.284313
195	3
195	4
196	0	-2.35187	0
196	1	-3.6721	-1.32022
196	2	-5.40877	-3.0569
196	3
196	4
197	0	0.110468	0
197	1	0.0212898	-0.0891784
197	2
197	3
197	4
198	0	-0.622497	0
198	1	-0.333035	0.289462
198	2
198	3	-0.222794	0.399703
198	4
199	0	1.97459	0
199	1	0.659166	-1.31543
199	2
199	3
199	4
200	0	0.691894	0
200	1	0.110468	-0.581426
200	2	0.724762	0.0328679
200	3	0.577968	-0.113926
200	4	1.53504	0.843147
201	0	0.33987	0
201	1	0.0805732	-0.259297
201	2	0.0805732	-0.259297
201	3	0.807538	0.467667
201	4
202	0	1.62525	0
202	1	2.95995	1.33469
202	2	2.25741	0.632156
202	3	2.58509	0.95984
202	4	2.41069	0.785432
203	0	0.675512	0
203	1	0.561836	-0.113676
203	2
203	3
203	4
204	0	1.21645	0
204	1	0.691894	-0.524558
204	2	0.907993	-0.308459
204	3	0.691894	-0.524558
204	4
205	0	-0.506312	0
205	1	-1.05014	-0.543829
205	2
205	3
205	4
206	0	0.14053	0
206	1	0.18593	0.0454004
206	2	0.529681	0.389152
206	3	-0.166548	-0.307077
206	4
207	0	1.82626	0
207	1	1.60715	-0.21911
207	2
207	3
207	4
208	0	1.7711	0
208	1	0.577968	-1.19313
208	2	1.84471	0.0736058
208	3
208	4
209	0	-0.0663406	0
209	1	0.125478	0.191819
209	2	-0.584088	-0.517748
209	3
209	4
210	0	-1.35874	0
210	1	-1.16634	0.192401
210	2	-1.78962	-0.430878
210	3	-0.698404	0.660338
210	4
211	0	-0.735921	0
211	1
211	2	-1.60992	-0.873996
211	3
211	4
212	0	-0.647932	0
212	1
212	2
212	3
212	4	-0.584088	0.0638434
213	0	0.874373	0
213	1	1.62525	0.750882
213	2	1.35683	0.48246
213	3	1.44556	0.57119
213	4	1.57104	0.696666
214	0	-1.03839	0
214	1	-0.319414	0.718975
214	2	-0.735921	0.302468
214	3	-1.33642	-0.298033
214	4	-1.16634	-0.127952
215	0	0.449937	0
215	1	0.992623	0.542686
215	2	0.465812	0.0158748
215	3	1.80785	1.35791
215	4
216	0	-0.797832	0
216	1	-1.02661	-0.22878
216	2	-0.609728	0.188104
216	3	-1.15483	-0.356994
216	4	-0.647932	0.149901
217	0	-0.558308	0
217	1	-0.506312	0.0519951
217	2
217	3
217	4
218	0	-0.919465	0
218	1	-0.735921	0.183543
218	2
218	3
218	4
219	0	0.27782	0
219	1
219	2	0.659166	0.381346
219	3	0.907993	0.630172
219	4
220	0	0.201145	0
220	1	0.27782	0.0766753
220	2	0.386814	0.185669
220	3	0.840888	0.639743
220	4
221	0	0.724762	0
221	1	1.48126	0.756503
221	2	0.724762	0
221	3	1.71619	0.991433
221	4	0.975631	0.250869
222	0	0.642855	0
222	1	-0.0663406	-0.709196
222	2	-1.44723	-2.09009
222	3	-0.0227221	-0.665577
222	4	0.110468	-0.532387
223	0	0.371127	0
223	1	0.874373	0.503246
223	2	0.0360468	-0.335081
223	3	0.691894	0.320766
223	4
224	0	-0.673233	0
224	1	0.545741	1.21897
224	2	-0.138145	0.535088
224	3
224	4
225	0	-1.32523	0
225	1	-1.33642	-0.0111905
225	2
225	3
225	4
226	0	-0.596926	0
226	1
226	2	-0.955416	-0.35849
226	3	-1.41419	-0.817268
226	4
227	0	-0.333035	0
227	1	-0.493221	-0.160186
227	2	-0.635231	-0.302196
227	3	-0.166548	0.166487
227	4
228	0	-2.31305	0
228	1	-1.44723	0.865818
228	2	-2.53381	-0.220763
228	3	-1.8726	0.440445
228	4	-1.82085	0.492195
229	0	0.449937	0
229	1	0.4341	-0.0158374
229	2	-0.292038	-0.741975
229	3	-0.222794	-0.672731
229	4	-0.109559	-0.559496
230	0	-1.8932	0
230	1	-1.78962	0.103578
230	2
230	3
230	4
231	0	-0.0951976	0
231	1
231	2	-0.87115	-0.775953
231	3	-0.333035	-0.237837
231	4	0.247031	0.342228
232	0	-0.0518453	0
232	1	0.529681	0.581527
232	2	0.110468	0.162313
232	3	-0.292038	-0.240193
232	4	-0.760777	-0.708931
233	0	-1.76872	0
233	1	-1.39207	0.376649
233	2	-1.46916	0.299561
233	3
233	4
234	0	-0.596926	0
234	1	-0.346612	0.250314
234	2
234	3	0.00657587	0.603502
234	4
235	0	0.691894	0
235	1	0.561836	-0.130057
235	2	-0.453717	-1.14561
235	3	-0.123875	-0.815768
235	4	0.402538	-0.289356
236	0	1.32155	0
236	1
236	2
236	3	1.48126	0.159712
236	4
237	0	-0.735921	0
237	1	-0.558308	0.177614
237	2	-0.305748	0.430173
237	3	-0.400494	0.335427
237	4
238	0	0.231695	0
238	1	0.594136	0.362441
238	2	0.465812	0.234116
238	3	0.247031	0.0153353
238	4
239	0	-0.00809487	0
239	1	0.170756	0.178851
239	2	0.691894	0.699989
239	3	-0.333035	-0.32494
239	4	0.247031	0.255126
240	0	-1.28026	0
240	1	-1.13173	0.148535
240	2
240	3
240	4
241	0	-0.222794	0
241	1	0.155622	0.378416
241	2	0.125478	0.348272
241	3	0.577968	0.800762
241	4	0.308767	0.531561
242	0
242	1	-0.907427
242	2	-1.28026
242	3	-1.54533
242	4	-1.12014
243	0	-0.991129	0
243	1	-0.0951976	0.895932
243	2	-0.319414	0.671716
243	3	-0.305748	0.685381
243	4
244	0	0.371127	0
244	1	0.561836	0.190709
244	2	0.924853	0.553725
244	3	1.67973	1.3086
244	4	1.39223	1.02111
245	0	0.27782	0
245	1	1.35683	1.07901
245	2	1.26886	0.991043
245	3	1.06092	0.783096
245	4
246	0	0.481724	0
246	1	0.790914	0.30919
246	2	0.757769	0.276045
246	3	1.16432	0.682598
246	4	1.57104	1.08931
247	0	-0.571216	0
247	1	0.0656887	0.636904
247	2	0.386814	0.958029
247	3	0.62658	1.1978
247	4
248	0	0.27782	0
248	1	0.449937	0.172117
248	2	0.449937	0.172117
248	3
248	4	-0.152369	-0.43019
249	0	-0.596926	0
249	1	-1.21217	-0.615248
249	2	-0.545364	0.051562
249	3
249	4
250	0	-1.39207	0
250	1	-1.29154	0.100536
250	2	-1.25765	0.13442
250	3	-1.01481	0.377262
250	4
251	0	-0.967346	0
251	1	-0.931475	0.0358712
251	2	-1.25765	-0.290306
251	3	-0.907427	0.059919
251	4
252	0	-0.596926	0
252	1	-1.13173	-0.534803
252	2
252	3
252	4
253	0	-0.109559	0
253	1	-0.967346	-0.857787
253	2	-0.333035	-0.223476
253	3
253	4
254	0	0.386814	0
254	1	0.4341	0.0472861
254	2	0.155622	-0.231191
254	3	-0.453717	-0.840531
254	4	-0.596926	-0.983739
255	0	0.33987	0
255	1	1.51709	1.17722
255	2
255	3
255	4
256	0	0.201145	0
256	1	0.61034	0.409195
256	2	-0.208803	-0.409948
256	3	-0.453717	-0.654862
256	4	-0.278283	-0.479428
257	0	-1.00298	0
257	1	-0.0373057	0.965677
257	2
257	3	0.2164	1.21938
257	4
258	0	-0.387086	0
258	1	-0.558308	-0.171221
258	2
258	3
258	4
259	0	1.64339	0
259	1	1.40998	-0.233405
259	2	-0.453717	-2.0971
259	3
259	4	0.4341	-1.20929
260	0	-0.506312	0
260	1	-0.87115	-0.364838
260	2	-0.919465	-0.413152
260	3
260	4
261	0	1.57104	0
261	1	0.874373	-0.696666
261	2	0.33987	-1.23117
261	3	0.247031	-1.32401
261	4	0.201145	-1.36989
262	0	0.201145	0
262	1	0.675512	0.474367
262	2	0.70831	0.507165
262	3	1.48126	1.28012
262	4	1.23389	1.03275
263	0	-0.109559	0
263	1	0.0508465	0.160405
263	2	0.201145	0.310704
263	3	0.561836	0.671395
263	4	0.247031	0.356589
264	0	0.0360468	0
264	1	-0.41386	-0.449907
264	2	0.33987	0.303823
264	3	-0.123875	-0.159921
264	4	0.0656887	0.0296419
265	0	-0.78551	0
265	1	-0.493221	0.292289
265	2	-0.558308	0.227203
265	3	-1.31402	-0.52851
265	4
266	0	-1.03839	0
266	1	-0.846826	0.191563
266	2	-1.03839	0
266	3	-0.955416	0.0829734
266	4	-0.519366	0.519023
267	0	-0.427186	0
267	1	-0.319414	0.107772
267	2	0.0805732	0.507759
267	3	0.642855	1.07004
267	4
268	0	-0.138145	0
268	1	0.757769	0.895914
268	2	0.561836	0.699981
268	3	0.324299	0.462444
268	4	0.513659	0.651804
269	0	0.231695	0
269	1	1.2864	1.0547
269	2	0.594136	0.362441
269	3	-0.748364	-0.98006
269	4
270	0	-0.166548	0
270	1	0.00657587	0.173124
270	2
270	3	0.545741	0.712288
270	4	0.497673	0.664221
271	0	-2.15582	0
271	1	-1.99531	0.16051
271	2
271	3
271	4
272	0	0.691894	0
272	1	1.2864	0.594502
272	2	0.741248	0.0493541
272	3	1.64339	0.951491
272	4	0.807538	0.115644
273	0	-0.647932	0
273	1	-1.39207	-0.74414
273	2	-0.427186	0.220746
273	3
273	4
274	0	-0.895362	0
274	1	-0.373637	0.521725
274	2	-0.305748	0.589614
274	3	-0.319414	0.575949
274	4	-0.109559	0.785804
275	0	-1.16634	0
275	1	-0.0373057	1.12904
275	2	-0.319414	0.846927
275	3	-0.152369	1.01397
275	4	-0.88327	0.283071
276	0	0.0212898	0
276	1	0.465812	0.444522
276	2	0.170756	0.149466
276	3
276	4
277	0	-0.685835	0
277	1	-0.466924	0.218911
277	2	-0.859002	-0.173167
277	3	-0.967346	-0.281511
277	4
278	0	0.642855	0
278	1	-0.584088	-1.22694
278	2	-0.18068	-0.823535
278	3	-0.264481	-0.907336
278	4
279	0	0.481724	0
279	1	-0.735921	-1.21765
279	2	-0.166548	-0.648271
279	3	-0.400494	-0.882218
279	4
280	0	0.201145	0
280	1	0.201145	0
280	2	0.577968	0.376823
280	3	-0.208803	-0.409948
280	4
281	0	-0.979251	0
281	1	-1.39207	-0.412821
281	2	-1.28026	-0.301012
281	3	-1.03839	-0.0591382
281	4
282	0	0.110468	0
282	1	0.155622	0.045154
282	2	-0.596926	-0.707394
282	3	0.675512	0.565044
282	4	-0.519366	-0.629835
283	0	-0.895362	0
283	1	-0.919465	-0.0241022
283	2	-1.24632	-0.350953
283	3	-0.622497	0.272866
283	4
284	0	-0.673233	0
284	1	-0.333035	0.340199
284	2
284	3
284	4
285	0	1.07807	0
285	1	-0.360146	-1.43822
285	2
285	3	1.32155	0.243482
285	4
286	0	1.23389	0
286	1	1.67973	0.445841
286	2	2.37221	1.13832
286	3	1.33918	0.105286
286	4
287	0	0.201145	0
287	1	0.497673	0.296528
287	2
287	3
287	4
288	0	1.95595	0
288	1	1.40998	-0.545974
288	2	1.40998	-0.545974
288	3	2.21935	0.2634
288	4
289	0	0.840888	0
289	1	1.58908	0.748194
289	2	1.42776	0.586869
289	3	1.55302	0.712137
289	4	1.26886	0.427976
290	0	-0.387086	0
290	1	0.724762	1.11185
290	2	-0.152369	0.234717
290	3	0.824196	1.21128
290	4
291	0	-0.834621	0
291	1	-1.74776	-0.913138
291	2	-1.28026	-0.445642
291	3	-1.1893	-0.354681
291	4	-0.609728	0.224892
292	0	1.53504	0
292	1	0.874373	-0.660667
292	2
292	3
292	4
293	0	-0.319414	0
293	1	0.2164	0.535814
293	2	-0.00809487	0.311319
293	3	0.824196	1.14361
293	4	0.675512	0.994926
294	0	-0.236737	0
294	1	0.61034	0.847077
294	2	-0.0373057	0.199432
294	3
294	4
295	0	-0.466924	0
295	1	0.874373	1.3413
295	2	0.371127	0.838051
295	3	0.529681	0.996605
295	4
296	0	-0.979251	0
296	1	-0.400494	0.578757
296	2	-0.319414	0.659837
296	3	-0.846826	0.132425
296	4	-0.846826	0.132425
297	0	-0.723447	0
297	1
297	2	-0.250633	0.472814
297	3	0.231695	0.955142
297	4	0.642855	1.3663
298	0	-1.4582	0
298	1	-0.931475	0.52673
298	2
298	3	-0.532383	0.925821
298	4	-1.41419	0.0440112
299	0	0.201145	0
299	1	0.14053	-0.0606153
299	2	-0.292038	-0.493183
299	3	0.0954998	-0.105645
299	4	-0.387086	-0.588231
300	0	-0.846826	0
300	1	-0.735921	0.110904
300	2	-1.23496	-0.388131
300	3	-0.545364	0.301462
300	4	-0.292038	0.554787
301	0	-0.333035	0
301	1	0.125478	0.458513
301	2	-1.15483	-0.821792
301	3
301	4
302	0	0.481724	0
302	1	0.807538	0.325814
302	2	1.91876	1.43704
302	3	1.14701	0.665284
302	4	0.402538	-0.0791861
303	0	0.0508465	0
303	1	0.4183	0.367453
303	2
303	3	0.155622	0.104776
303	4	0.371127	0.320281
304	0	0.2164	0
304	1	0.0805732	-0.135827
304	2	0.170756	-0.0456443
304	3	0.449937	0.233537
304	4	0.0656887	-0.150711
305	0	-0.760777	0
305	1
305	2
305	3	-0.532383	0.228393
305	4	-0.545364	0.215413
306	0	1.78946	0
306	1	0.992623	-0.796838
306	2	1.33918	-0.450283
306	3	0.757769	-1.03169
306	4	1.51709	-0.272375
307	0	-0.427186	0
307	1	1.18167	1.60885
307	2	0.513659	0.940845
307	3
307	4
308	0	-0.834621	0
308	1	-0.466924	0.367697
308	2	-0.138145	0.696476
308	3	-0.979251	-0.14463
308	4
309	0	-0.152369	0
309	1	-0.427186	-0.274817
309	2	-0.943459	-0.791089
309	3	0.0212898	0.173659
309	4
310	0	-0.493221	0
310	1	-1.15483	-0.661605
310	2
310	3
310	4
311	0	-1.81046	0
311	1	-1.35874	0.451716
311	2	-1.43624	0.37422
311	3	-2.628	-0.817544
311	4
312	0	-0.635231	0
312	1	0.201145	0.836376
312	2	0.0954998	0.730731
312	3	0.201145	0.836376
312	4	0.857613	1.49284
313	0	0.941746	0
313	1	0.874373	-0.0673726
313	2	0.0360468	-0.905699
313	3	0.371127	-0.570618
313	4
314	0	-0.907427	0
314	1	-0.834621	0.0728064
314	2	-0.846826	0.0606015
314	3
314	4	-0.466924	0.440503
315	0	0.125478	0
315	1	0.529681	0.404203
315	2	0.513659	0.388181
315	3	0.33987	0.214392
315	4
316	0	-1.50191	0
316	1	-1.29154	0.210378
316	2	-1.56693	-0.0650148
316	3	-1.12014	0.38177
316	4	-0.979251	0.522663
317	0	-0.506312	0
317	1	-0.250633	0.25568
317	2	-0.532383	-0.0260709
317	3
317	4	-0.558308	-0.0519951
318	0	-0.519366	0
318	1
318	2	-0.0807915	0.438575
318	3	-0.333035	0.186332
318	4	0.61034	1.12971
319	0	-0.822387	0
319	1	-0.278283	0.544104
319	2	-0.41386	0.408527
319	3	-1.09691	-0.274519
319	4	0.201145	1.02353
320	0	-0.760777	0
320	1	-0.748364	0.0124124
320	2	-1.88291	-1.12213
320	3
320	4
321	0	0.170756	0
321	1
321	2
321	3	-0.480092	-0.650847
321	4	1.30396	1.1332
322	0	-1.00298	0
322	1	-0.292038	0.710944
322	2	-0.18068	0.822303
322	3	-0.532383	0.470599
322	4	-0.305748	0.697234
323	0	-1.5777	0
323	1
323	2	-1.29154	0.286166
323	3
323	4
324	0	1.26886	0
324	1	0.201145	-1.06772
324	2
324	3
324	4	0.27782	-0.991043
325	0	0.110468	0
325	1	0.125478	0.01501
325	2	0.992623	0.882155
325	3	-0.208803	-0.319271
325	4
326	0	0.35548	0
326	1	0.691894	0.336414
326	2	1.07807	0.722591
326	3	1.25136	0.895882
326	4	0.857613	0.502134
327	0	-0.41386	0
327	1	-0.955416	-0.541555
327	2
327	3
327	4
328	0	0.27782	0
328	1	1.07807	0.80025
328	2	-0.236737	-0.514557
328	3	0.155622	-0.122198
328	4	-0.558308	-0.836128
329	0	0.4183	0
329	1	-0.545364	-0.963664
329	2
329	3
329	4
330	0	0.449937	0
330	1	0.465812	0.0158748
330	2	0.577968	0.128031
330	3	0.4183	-0.0316372
330	4
331	0	-1.28026	0
331	1	-0.519366	0.760896
331	2
331	3	-1.14329	0.136974
331	4
332	0	-0.919465	0
332	1	-0.519366	0.400098
332	2
332	3
332	4
333	0	-0.305748	0
333	1	0.577968	0.883717
333	2
333	3
333	4
334	0	-0.834621	0
334	1	-0.584088	0.250533
334	2
334	3
334	4
335	0	1.32155	0
335	1	0.941746	-0.379807
335	2	0.891166	-0.430387
335	3	0.4183	-0.903253
335	4	0.497673	-0.82388
336	0	-0.991129	0
336	1	-0.319414	0.671716
336	2	-0.346612	0.644518
336	3	-0.773159	0.217971
336	4	-1.12014	-0.129015
337	0	-1.50191	0
337	1	-0.584088	0.917826
337	2	-1.46916	0.0327539
337	3
337	4
338	0	-0.760777	0
338	1	-0.360146	0.400631
338	2	-0.493221	0.267556
338	3	-0.123875	0.636902
338	4
339	0	1.07807	0
339	1	1.06092	-0.0171543
339	2	1.86318	0.785108
339	3	1.19904	0.120973
339	4	1.97459	0.896521
340	0	0.262406	0
340	1
340	2	0.958672	0.696266
340	3	1.35683	1.09443
340	4	0.4341	0.171694
341	0	-0.109559	0
341	1
341	2	-0.0807915	0.0287672
341	3	0.545741	0.655299
341	4
342	0	0.62658	0
342	1	0.529681	-0.0968984
342	2
342	3
342	4
343	0	0.0508465	0
343	1	0.577968	0.527122
343	2
343	3	0.61034	0.559494
343	4	0.824196	0.773349
344	0	-0.797832	0
344	1	-0.979251	-0.181419
344	2	-1.25765	-0.45982
344	3	-1.46916	-0.671328
344	4	-1.13173	-0.333896
345	0	-0.466924	0
345	1	-0.292038	0.174885
345	2	-0.264481	0.202443
345	3	-1.25765	-0.790729
345	4	0.0954998	0.562424
346	0	1.06092	0
346	1	1.2864	0.225479
346	2	1.35683	0.295916
346	3
346	4
347	0	-0.440471	0
347	1	-0.723447	-0.282976
347	2	-1.06187	-0.621397
347	3
347	4
348	0	-0.387086	0
348	1
348	2	-0.685835	-0.298749
348	3
348	4
349	0	0.675512	0
349	1	-0.250633	-0.926145
349	2	0.201145	-0.474367
349	3	0.594136	-0.0813761
349	4
350	0	0.14053	0
350	1	-0.87115	-1.01168
350	2	-0.305748	-0.446278
350	3	-0.493221	-0.633751
350	4	-0.0807915	-0.221321
351	0	-0.571216	0
351	1	0.4183	0.989516
351	2	-0.360146	0.21107
351	3	-0.919465	-0.348249
351	4	0.170756	0.741971
352	0	1.11248	0
352	1	0.231695	-0.88078
352	2	0.293274	-0.819201
352	3
352	4	-2.10602	-3.2185
353	0	-0.373637	0
353	1	0.324299	0.697936
353	2
353	3
353	4
354	0	-0.967346	0
354	1	-0.979251	-0.0119045
354	2
354	3
354	4
355	0	0.0656887	0
355	1	-0.955416	-1.0211
355	2
355	3
355	4
356	0	-0.222794	0
356	1	-0.00809487	0.214699
356	2
356	3	-1.34759	-1.1248
356	4	-0.760777	-0.537983
357	0	-1.14329	0
357	1	-0.979251	0.164038
357	2
357	3	-1.46916	-0.325871
357	4
358	0	0.675512	0
358	1	1.35683	0.68132
358	2	0.774324	0.0988117
358	3	0.757769	0.0822563
358	4
359	0	0.402538	0
359	1	0.371127	-0.0314103
359	2	1.30396	0.901421
359	3	0.35548	-0.0470582
359	4
360	0	-0.822387	0
360	1	-0.834621	-0.0122337
360	2	-0.78551	0.0368768
360	3
360	4
361	0	0.741248	0
361	1	1.06092	0.319669
361	2
361	3	1.32155	0.580305
361	4
362	0	0.402538	0
362	1	0.262406	-0.140132
362	2
362	3
362	4
363	0	-1.10854	0
363	1	-1.95464	-0.846098
363	2	-1.73725	-0.628717
363	3	-1.40314	-0.294606
363	4	-1.00298	0.105555
364	0	-0.685835	0
364	1	0.00657587	0.692411
364	2
364	3
364	4
365	0	0.4341	0
365	1	-0.41386	-0.84796
365	2	0.449937	0.0158374
365	3	0.857613	0.423514
365	4	0.891166	0.457066
366	0	0.247031	0
366	1	1.12973	0.882695
366	2
366	3
366	4
367	0	-0.0518453	0
367	1	0.61034	0.662185
367	2
367	3
367	4
368	0	0.0656887	0
368	1	0.33987	0.274181
368	2	0.774324	0.708635
368	3
368	4
369	0	-0.373637	0
369	1	0.481724	0.855361
369	2	-0.152369	0.221268
369	3	0.125478	0.499115
369	4
370	0	-0.466924	0
370	1	-0.797832	-0.330908
370	2	-1.08525	-0.618327
370	3	-1.26897	-0.802044
370	4	-1.31402	-0.847097
371	0	1.39223	0
371	1	1.18167	-0.210567
371	2	1.67973	0.287498
371	3	1.62525	0.233021
371	4
372	0	-1.63131	0
372	1	-0.967346	0.663961
372	2	-1.26897	0.362339
372	3	-1.39207	0.239235
372	4	-1.07357	0.557735
373	0	0.231695	0
373	1	0.0954998	-0.136196
373	2
373	3
373	4
374	0	0.14053	0
374	1	0.110468	-0.0300614
374	2	-0.250633	-0.391162
374	3	1.16432	1.02379
374	4	0.402538	0.262008
375	0	0.00657587	0
375	1	0.0805732	0.0739974
375	2	0.170756	0.16418
375	3	0.125478	0.118902
375	4
376	0	-0.453717	0
376	1	-0.427186	0.0265314
376	2	-0.0663406	0.387377
376	3	-0.453717	0
376	4	-0.109559	0.344158
377	0	0.0656887	0
377	1	0.874373	0.808684
377	2	0.757769	0.69208
377	3	0.4341	0.368411
377	4
378	0	1.88168	0
378	1	2.52673	0.645051
378	2	1.40998	-0.471698
378	3
378	4	1.88168	0
379	0	-1.06187	0
379	1	-0.596926	0.464943
379	2	-0.250633	0.811236
379	3	-1.5345	-0.472633
379	4
380	0	-0.236737	0
380	1	-0.222794	0.0139433
380	2	-0.673233	-0.436496
380	3
380	4
381	0	-1.09691	0
381	1
381	2	-1.78962	-0.692715
381	3	-2.75816	-1.66126
381	4
382	0	0.231695	0
382	1	0.545741	0.314045
382	2	1.62525	1.39356
382	3	1.11248	0.88078
382	4	1.64339	1.41169
383	0	0.481724	0
383	1	1.25136	0.769638
383	2	0.807538	0.325814
383	3	1.12973	0.648002
383	4	1.26886	0.787139
384	0	0.0212898	0
384	1	0.386814	0.365524
384	2	-0.109559	-0.130849
384	3	0.513659	0.492369
384	4	0.545741	0.524451
385	0	0.0954998	0
385	1	1.2864	1.1909
385	2	-0.18068	-0.276179
385	3	0.757769	0.662269
385	4	0.465812	0.370312
386	0	-0.41386	0
386	1	-0.480092	-0.0662314
386	2	0.110468	0.524328
386	3	-1.15483	-0.740966
386	4
387	0	-0.222794	0
387	1	0.371127	0.593921
387	2	0.293274	0.516068
387	3	-0.596926	-0.374132
387	4	0.18593	0.408724
388	0	-0.453717	0
388	1	-0.723447	-0.26973
388	2	-0.264481	0.189236
388	3	-0.991129	-0.537412
388	4
389	0	1.26886	0
389	1	0.247031	-1.02183
389	2	0.757769	-0.511095
389	3	0.497673	-0.77119
389	4	0.874373	-0.39449
390	0	1.2864	0
390	1	1.00965	-0.276748
390	2	1.11248	-0.17392
390	3	1.12973	-0.15667
390	4
391	0	-2.12598	0
391	1	-1.60992	0.516063
391	2	-1.5777	0.548278
391	3	-1.29154	0.834444
391	4
392	0	-0.333035	0
392	1
392	2
392	3	-0.919465	-0.58643
392	4
393	0	-0.278283	0
393	1	-0.278283	0
393	2	0.00657587	0.284859
393	3	0.924853	1.20314
393	4
394	0	0.757769	0
394	1	1.25136	0.493593
394	2
394	3	1.84471	1.08694
394	4	2.23837	1.4806
395	0	-1.83123	0
395	1	-2.16574	-0.334504
395	2
395	3
395	4
396	0	0.70831	0
396	1	1.44556	0.737252
396	2	2.1814	1.47309
396	3
396	4	1.82626	1.11795
397	0	1.35683	0
397	1	1.12973	-0.227107
397	2	2.01195	0.655117
397	3	1.2864	-0.070437
397	4	2.12468	0.767844
398	0	-0.834621	0
398	1	-0.673233	0.161388
398	2	-0.773159	0.0614622
398	3	-0.138145	0.696476
398	4
399	0	-1.43624	0
399	1	-1.5345	-0.0982651
399	2
399	3
399	4
400	0	0.992623	0
400	1	1.40998	0.417357
400	2
400	3
[truncated: 716 more rows]

## Sheet: Fig 2
Subject_ID	slope_linear_wmh	slope_linear_mtlv	slope_linear_cog
1	0.127893	-0.0565926	0.167357
2	-0.0162239	-0.0326579	0.0741436
3	0.0317056	-0.0746544	0.020719
4	-0.0542377	-0.0564361	-0.0688103
5	0.0657647	-0.177835	0.0733758
6	0.0384997	-0.0710893	0.0390154
7	0.09058	-0.154932	-0.0319276
8	0.0578117	-0.126413	-0.00321485
9	0.0699784	-0.0244021	0.0722527
10	0.116709	-0.286764	-0.315863
11	0.0451604	-0.113114	0.0132541
12	0.141286	-0.111437	0.0141386
13	0.174444	-0.0869777	0.174782
14	0.104563	-0.301125	-0.165053
15	0.124504	-0.0614206	0.0241173
16	0.0354941	-0.100829	0.136449
17	0.000969163	-0.0718902	-0.0294546
18	0.10455	-0.211014	-0.175797
19	0.170978	-0.218496	-0.0780297
20	0.11178	-0.0658225	0.0527129
21	0.0259824	-0.0490522	0.0963979
22	0.0748037	0.00840931	-0.022525
23	0.0508397	-0.0623073	0.0385585
24	0.0586802	-0.0487364	0.199154
25	0.0692643	-0.0580334	0.0300136
26	0.0667441	-0.0906027	0.0453743
27	0.0737257	-0.132903	0.0151955
28	0.0576497	-0.0261766	0.187474
29	0.030927	-0.00779614	0.0562432
30	0.0144399	-0.0493451	-0.0343704
31	0.110994	-0.209611	0.0251206
32	0.114181	-0.0590473	0.209526
33	0.0925017	-0.101442	-0.00956499
34	0.0967607	-0.0467714	-0.0176687
35	0.0250463	0.00687406	0.076701
36	0.0389387	-0.0803136	0.000818197
37	0.0721479	-0.262156	-0.0618763
38	0.0788303	-0.0240379	0.143438
39	0.0570703	-0.158065	0.196494
40	0.0704793	-0.104978	-0.0554442
41	0.0628603	-0.0854423	-0.0620294
42	0.0488403	-0.0133415	-0.0154518
43	0.10152	-0.273115	-0.0656586
44	0.0538196	-0.0519097	0.0506323
45	0.101188	-0.0668068	0.0100455
46	0.0910419	0.00807053	0.0570542
47	-0.0447011	-0.0468401	0.0598433
48	0.100314	-0.0370754	-0.0382208
49	0.194924	-0.126767	-0.116396
50	0.0746865	-0.209283	-0.0484524
51	-0.108478	-0.0566181	0.201648
52	0.144736	0.00191658	-0.193829
53	0.0503095	-0.150833	0.0857596
54	0.130772	-0.182673	-0.268544
55	0.0328899	0.042495	0.353449
56	0.0372538	-0.0822081	0.062959
57	-0.0598037	0.0188422	0.0329647
58	0.0312765	-0.151111	0.130468
59	0.0328456	0.0889988	0.133936
60	0.0347914	-0.0653901	-0.192993
61	0.0603914	-0.0389104	0.0404657
62	0.070652	0.0879871	0.301053
63	0.0656354	-0.0644104	0.0218366
64	0.0978609	-0.247026	-0.131502
65	0.117318	-0.124463	-0.0802317
66	0.104214	-0.232201	-0.103456
67	0.0638721	-0.0505582	-0.200816
68	0.0818414	-0.0908341	-0.112028
69	-0.0452133	-0.101658	-0.0747408
70	0.0743615	-0.000668094	0.0483673
71	0.100852	-0.142208	-0.0884433
72	0.0913439	-0.0949075	0.127902
73	0.0597337	-0.148707	-0.0363038
74	0.0301947	-0.0394718	-0.167662
75	0.092363	-0.10867	-0.0304407
76	0.169869	-0.13531	0.076742
77	0.20552	-0.290545	-0.155836
78	0.0536086	-0.144837	0.0383874
79	0.0840229	-0.0864028	0.125711
80	-0.00525983	-0.0924094	0.0481405
81	0.0803847	-0.052277	0.104077
82	0.0217085	-0.128071	-0.158996
83	0.0863884	0.0370332	0.11214
84	0.0391618	-0.115155	0.0809226
85	0.220951	-0.00345436	0.039767
86	0.110572	-0.0920622	-0.036547
87	-0.00392937	-0.061318	0.114212
88	0.0591392	0.0360874	0.0360314
89	-0.114078	-0.264031	-0.0478848
90	0.0816531	-0.135181	-0.0619844
91	0.176333	-0.180475	-0.0823971
92	0.0662796	-0.0953939	0.0273546
93	0.0907649	-0.142369	-0.14589
94	-0.0204513	-0.0246048	0.0244887
95	0.0492671	-0.116748	0.0241197
96	0.0580544	-0.0854113	-0.108613
97	0.0331325	-0.175535	-0.0106728
98	0.146759	-0.0927394	-0.0462451
99	0.0489121	-0.104806	0.327914
100	0.0493596	-0.0709257	0.0414925
101	0.0499872	0.0204967	0.172229
102	0.123006	0.0355323	0.358381
103	0.0556979	-0.0189681	0.0143464
104	0.046648	-0.0413372	0.163507
105	-0.00532832	-0.00948746	0.119653
106	0.0598759	-0.100615	-0.106362
107	0.0859638	-0.211536	0.132839
108	0.0868741	-0.1505	-0.0699632
109	0.0976271	-0.077382	-0.156525
110	0.1013	-0.0135642	-0.00329603
111	0.0893502	-0.122655	0.0738968
112	0.0709891	-0.184332	0.0808478
113	0.0710215	-0.126877	-0.0354989
114	-0.0348138	0.015809	-0.14963
115	0.0680646	-0.14471	-0.0352739
116	0.053647	-0.0962292	0.10869
117	0.0862243	-0.0256181	0.00931376
118	0.0255286	0.00156561	-0.0675561
119	0.00271639	-0.0064168	-0.0149314
120	0.0751193	-0.319895	-0.166833
121	0.0652554	-0.104157	-0.0135536
122	0.0086845	-0.19629	0.0232573
123	0.261551	-0.127452	-0.117243
124	0.065027	-0.0435789	0.191069
125	0.0985307	-0.0432263	0.0850288
126	0.152522	-0.0402599	-0.0367921
127	0.110813	-0.0725605	0.0643558
128	0.0498852	-0.0369025	0.0333985
129	0.0634084	0.00764438	0.192283
130	-0.0248503	-0.0370673	0.122034
131	0.0884807	-0.0885192	0.0119986
132	0.0366477	-0.0313402	-0.0774208
133	0.0627346	-0.0878943	0.157686
134	0.0459763	-0.119398	0.155227
135	0.00256112	-0.0529147	0.120889
136	0.1336	-0.0477631	-0.00860872
137	0.0821142	0.0045373	-0.0936357
138	-0.00394521	0.0309898	0.11109
139	0.0466599	-0.205545	-0.105168
140	0.0563082	-0.161252	0.0304042
141	0.0743475	-0.0364777	0.0907154
142	0.0979683	-0.131487	0.121935
143	-0.0228562	0.208097	0.105961
144	0.108935	-0.211292	0.0227751
145	0.0546246	-0.0135261	0.0998542
146	0.116911	-0.0543749	0.0646327
147	0.078198	-0.0810194	-0.151974
148	0.0665538	-0.345829	-0.229153
149	-0.095805	-0.064529	0.0717912
150	0.110393	-0.042841	-0.0906502
151	0.0585502	-0.0547176	0.0448339
152	0.0835248	0.0186241	0.244271
153	0.128897	0.0727359	0.0576363
154	0.326279	0.0526736	-0.0282284
155	0.114262	-0.297272	-0.178024
156	0.0253756	-0.109573	0.0703731
157	0.0816541	-0.081541	0.227285
158	0.0693326	-0.0436768	-0.053766
159	0.00667887	-0.0238339	0.0210612
160	0.0052655	-0.113976	0.124564
161	0.090486	-0.152426	0.0236285
162	0.127331	-0.0371435	0.0998269
163	0.044762	-0.189992	0.0160778
164	0.0490959	-0.115092	0.0744927
165	0.0524617	-0.0742175	0.011811
166	0.112761	-0.0631666	0.165285
167	0.205672	-0.0274449	0.0524691
168	0.100514	-0.0229248	-0.0356446
169	0.0336001	-0.0533994	0.138363
170	0.103263	-0.0915253	0.0616076
171	0.0855449	-0.0568281	0.120249
172	0.069303	-0.137228	0.0785619
173	0.100058	-0.0868356	-0.00175583
174	0.0273045	-0.108267	0.144794
175	0.235806	0.0176483	-0.159767
176	-0.0586002	-0.00319662	-0.0634391
177	0.00338184	-0.0697186	0.0238429
178	0.0661086	-0.259432	-0.168267
179	-0.0199903	-0.0667496	0.133883
180	0.0145593	-0.0800965	0.123513
181	0.107518	-0.0997065	-0.161423
182	0.112098	-0.183216	0.0102123
183	0.0999554	-0.141547	-0.0343078
184	0.0667943	-0.0369171	0.0208511
185	0.15325	-0.00763851	-0.044188
186	0.000844464	-0.0734573	0.105645
187	0.122838	-0.0373674	-0.0304673
188	0.0959615	-0.172244	0.0284294
189	0.0618223	-0.0223829	0.0717382
190	0.0457221	-0.0457308	-0.0138821
191	0.0107386	-0.198908	-0.00426389
192	0.0558244	-0.113022	-0.0236348
193	0.0828221	-0.113527	-0.0435767
194	0.322791	-0.0226894	0.0550554
195	0.0705491	-0.0599142	0.0461607
196	0.0848478	-0.155991	-0.0167592
197	0.07548	-0.140399	-0.0105307
198	0.0561298	-0.0456691	0.0837289
199	0.0682907	-0.0295305	-0.0538247
200	0.0342472	-0.0658483	0.202145
201	-0.100688	0.0399667	0.149701
202	0.0581344	0.00732124	0.219514
203	0.0567266	-0.032008	0.0563944
204	0.0878951	-0.170187	-0.164729
205	0.0482796	-0.0770035	0.00280371
206	0.10013	-0.102227	-0.0719876
207	0.0737726	-0.10385	0.00351636
208	0.0611851	-0.0297501	0.0284261
209	0.0593555	-0.0268423	-0.0405695
210	0.041852	0.0197794	0.118018
211	0.0666997	-0.202513	-0.134947
212	0.0610438	-0.150663	-0.0644775
213	0.0469846	-0.024873	0.0863027
214	0.0560302	-0.13814	-0.0723858
215	0.117988	0.00151486	0.22111
216	0.00522953	-0.229269	0.0437444
217	0.0866529	-0.3334	-0.0996761
218	0.153367	0.0370765	0.0631284
219	0.0143431	-0.0202002	0.146908
220	0.031667	0.111137	0.0301303
221	0.0456947	-0.04584	0.0530062
222	0.0140898	0.00380107	-0.0185906
223	-0.0497129	-0.077524	-0.0109232
224	0.0684578	-0.1087	0.0742057
225	0.0536203	-0.134398	-0.00364358
226	-0.00966998	-0.0178128	-0.0742184
227	0.026047	-0.0771555	0.0568467
228	0.0112399	-0.295014	0.0155162
229	0.106074	-0.0759911	-0.0835388
230	0.067593	-0.148831	-0.0299803
231	0.0499	-0.0481203	-0.0374473
232	0.0859579	-0.0849714	-0.115113
233	0.0861682	-0.0900376	0.0163914
234	0.0320645	-0.0455801	0.0532177
235	0.0813423	0.0173984	-0.0620357
236	0.0649988	-0.0461952	0.0611915
237	0.0434235	-0.0502847	0.0166841
238	-0.0353243	-0.0115282	0.0748839
239	-0.0404428	0.025892	0.027557
240	0.0702576	-0.368157	-0.138413
241	0.0486818	-0.0514771	0.116633
242	0.0970023	-0.175039	-0.0339213
243	0.0117059	-0.0617278	0.0975952
244	0.0243667	-0.0884025	0.206878
245	0.0788889	-0.11271	0.091331
246	-0.00582278	-0.0153945	0.188619
247	0.0733173	-0.0194048	0.218305
248	0.0486866	-0.0298598	-0.00631134
249	0.184301	-0.0575314	-0.0132935
250	-0.0416322	-0.116777	0.0815679
251	0.0717486	-0.0202671	0.00701334
252	0.0599914	-0.109226	-0.0458097
253	0.108985	-0.380733	-0.110033
254	0.0247512	-0.0620203	-0.231126
255	0.0245758	0.0293559	0.15733
256	0.00523008	-0.348213	-0.296029
257	0.10453	-0.036648	0.152135
258	0.0550436	-0.0158081	0.0505543
259	0.0898382	0.00400238	-0.232539
260	0.073138	-0.0918795	-0.0746949
261	0.0644227	-0.201484	-0.233014
262	0.0635565	-0.141929	0.132348
263	-0.0102815	-0.00960126	0.0954247
264	0.0522022	0.00657364	0.0446693
265	0.163736	-0.0763201	-0.12699
266	0.149878	0.0546639	0.0420002
267	0.0221928	-0.0124423	0.213643
268	0.482439	-0.0603813	-0.018683
269	0.0940617	-0.110974	-0.159336
270	0.120366	-0.205075	0.110091
271	0.0446429	-0.161505	-0.0284646
272	0.127739	-0.0675183	0.0152328
273	0.0646432	-0.120856	-0.0299347
274	0.105778	-0.0601603	0.0650509
275	0.0739961	-0.024511	0.0183061
276	0.0738434	-0.0768839	0.0080605
277	0.0684943	-0.0213669	-0.0421496
278	0.0552851	-0.214143	-0.178706
279	0.0605935	-0.175453	-0.0994276
280	0.111808	-0.172687	-0.130658
281	0.0508985	-0.247171	-0.110838
282	0.0863308	-0.00516408	-0.00685957
283	0.0367149	-0.0674263	0.0595703
284	0.0699866	-0.0449552	0.0162714
285	-0.0403177	-0.090847	0.1166
286	0.0304521	-0.0602572	0.123169
287	0.0671485	-0.0692996	0.042712
288	0.234583	-0.0629648	0.0067888
289	0.0954585	-0.0738161	0.0751443
290	0.0536126	-0.0944964	0.101558
291	0.0595544	-0.063437	0.132458
292	0.113834	-0.0105696	0.0403021
293	0.114247	-0.167534	0.170408
294	0.049405	-0.0963017	0.0429405
295	0.164011	-0.111605	0.0631808
296	0.102433	0.0198441	-0.028597
297	0.164815	-0.168362	0.0572642
298	0.0787909	-0.198332	0.0256926
299	0.053176	-0.00292409	-0.0591693
300	0.0495676	-0.125262	0.0647325
301	0.0989539	-0.282182	-0.181418
302	0.0565537	-0.0382165	0.0158305
303	0.0448996	-0.1584	0.0303241
304	0.0277025	0.0115325	0.127678
305	0.0294772	0.00782813	0.0886425
306	0.13263	-0.0330653	-0.0296787
307	0.0643783	-0.131946	0.0939102
308	-0.0113298	0.0633219	0.0440743
309	0.166619	-0.0394376	0.0731383
310	0.0667256	-0.145553	-0.042103
311	-0.0133525	-0.117914	-0.131428
312	0.0439165	-0.0410862	0.273433
313	0.109978	-0.167751	-0.151793
314	0.174961	-0.00683336	0.0936962
315	0.0692186	-0.078349	-0.00491944
316	0.0653992	-0.0154123	0.0722931
317	0.0931092	-0.104406	-0.0605403
318	0.0404951	-0.178195	0.152398
319	0.124446	0.00607235	0.0853645
320	0.0629118	-0.197531	-0.174149
321	0.154115	-0.0491657	0.104175
322	0.0650332	-0.293687	-0.0477995
323	0.0384535	-0.175662	-0.0602955
324	0.0163712	-0.0197488	-0.0856032
325	0.0335975	-0.0567084	0.0196929
326	0.124034	-0.0392799	0.0914625
327	0.00577335	-0.0631736	0.0274973
328	-0.0536664	0.0618459	-0.0654729
329	0.0780364	-0.304225	-0.205349
330	0.0405781	-0.109652	0.0807779
331	0.0269798	-0.107379	0.0262559
332	0.0827319	-0.0451984	0.0419196
333	0.0680272	0.0212271	0.157442
334	0.0750448	-0.0951366	-0.00198283
335	0.121239	-0.0343823	-0.0806544
336	0.125373	-0.0737131	-0.0104955
337	0.094588	0.0804572	0.0799345
338	-0.0131996	-0.0238474	0.119248
339	0.0468773	0.0497308	0.199198
340	0.0655985	-0.0877414	0.014537
341	0.109527	-0.102859	0.0371762
342	0.0519218	-0.0927044	-0.00279623
343	0.0357778	0.0150124	0.109396
344	0.0493902	-0.385166	-0.15356
345	0.0848057	-0.0833402	0.013617
346	-0.0944607	-0.0923565	0.0567293
347	0.090769	-0.237069	-0.123449
348	0.0448744	-0.104117	-0.0242145
349	0.0692422	-0.0409511	0.00873274
350	0.0247508	-0.0379865	-0.00784626
351	0.0294281	-0.03396	-0.000191877
352	0.114224	0.00504401	-0.490184
353	0.00818698	-0.0605534	0.0721117
354	-0.0280945	-0.20202	-0.0618513
355	0.0688462	-0.0999511	-0.0333115
356	0.0931023	-0.391576	-0.254355
357	0.105343	0.0155736	0.00446653
358	0.091975	-0.0454177	0.0518803
359	0.309514	-0.0514191	0.0309377
360	0.0927655	-0.100134	-0.0104469
361	0.0959605	-0.031679	0.0898725
362	0.0897169	-0.0133868	0.0666303
363	-0.0431891	-0.0912136	0.0406263
364	0.0823347	-0.150026	-0.0169878
365	0.0387562	-0.0595369	0.107244
366	0.0561991	-0.0601521	0.0855142
367	0.0715228	-0.0306624	0.0762164
368	0.0873273	-0.24896	0.00778155
369	0.0596681	-0.0128013	0.0794247
370	0.0490139	-0.0568353	-0.0806049
371	0.13373	-0.0862154	0.0631047
372	-0.066746	-0.0566619	0.0301909
373	0.0826215	0.0225689	0.0720131
374	-0.0593575	-0.0419098	0.0894153
375	0.166408	-0.115364	-0.00708676
376	0.169969	-0.103653	-0.00881605
377	0.0549344	-0.12068	0.0157847
378	0.0920804	-0.0691018	-0.0739725
379	0.0710647	-0.0716459	-0.0882142
380	0.0126145	-0.263517	-0.205433
381	-0.0714049	-0.172356	-0.162734
382	0.142396	-0.0284406	0.268128
383	0.118055	-0.0303068	0.061924
384	0.0955014	-0.0881196	0.0589595
385	0.0734465	-0.151484	0.0176774
386	0.104334	-0.0317253	-0.0985967
387	0.143563	0.0374297	0.0202213
388	0.0174568	-0.141233	-0.100125
389	0.0764604	-0.00997642	-0.0829032
390	-0.01467	-0.049814	0.00151608
391	0.0595509	-0.109634	0.131612
392	0.0216938	-0.128439	-0.132426
393	-0.0259164	-0.258709	0.21064
394	0.120651	0.00444448	0.312678
395	0.108951	-0.126965	-0.0476783
396	0.037777	-0.00631221	0.191071
397	0.180339	-0.0933866	0.122393
398	-0.0784752	-0.0752482	0.0705906
399	0.0460879	-0.183916	-0.0390227
400	0.0810595	-0.138749	0.00200257
401	0.0605206	-0.0667925	0.175091
402	0.365172	-0.0205666	-0.102855
403	0.0766812	-0.218016	-0.0461831
404	0.0276206	0.130021	0.136679
405	0.0348786	-0.0433431	0.101265
406	0.134702	-0.372698	-0.29485
407	0.0740238	0.0358145	0.0691862
408	0.045564	-0.0540031	0.0477734
409	0.213028	-0.144249	-0.0482926
410	0.0651129	-0.0166169	0.0746853
411	-0.0194865	-0.0807902	0.053494
412	0.0227092	-0.228562	0.00107493
413	0.0631426	-0.116264	0.0159979
414	-0.0318705	-0.0950612	-0.118304
415	0.0964199	-0.171941	0.013881
416	0.146124	-0.0571477	-0.116551
417	0.0672665	-0.218625	-0.00891927
418	0.021689	-0.105705	0.0620722
419	0.0404378	-0.00290021	0.057735
420	0.0623434	-0.240647	-0.147372
421	0.00329822	-0.144827	0.159653
422	0.052889	-0.110844	-0.0525928
423	0.0726295	0.0437609	-0.00426594
424	0.0635215	-0.200723	0.189914
425	0.169932	-0.0949801	0.0735533
426	0.0601546	-0.0435113	0.163927
427	0.0911017	0.0379962	0.107021
428	-0.156988	-0.0202038	-0.0527168
429	0.0590448	0.0541264	0.13707
430	0.0975216	-0.0681634	0.115221
431	0.0517409	-0.039797	0.119533
432	0.0663611	-0.0701691	-0.0401435
433	0.0751344	-0.037651	-0.144613
434	0.0594463	-0.150641	0.00201724
435	0.0497816	-0.0398416	0.0144807
436	0.0211473	-0.187544	-0.306764
437	0.247752	-0.11032	-0.0609698
438	0.107134	-0.0981701	-0.035297
439	0.049302	-0.00697229	-0.0154337
440	0.060692	-0.240153	-0.181171
441	0.0564471	-0.00443454	0.0158241
442	0.0780966	-0.00733165	0.0535351
443	0.0450829	-0.0436358	0.0714828
444	0.0877227	-0.456202	-0.0293483
445	-0.0106249	-0.0974901	-0.0716038
446	0.10028	-0.101292	-0.112446
447	0.110992	-0.303493	-0.294449
448	-0.0919184	-0.13561	0.159695
449	0.0509734	-0.0999646	0.0376578
450	0.0627085	-0.166627	0.0118743
451	0.0585181	-0.0466617	0.0918573
452	0.0889862	-0.00829711	0.0222042
453	0.118479	-0.0762234	-0.00768086
454	0.00238257	-0.0688406	0.0403079
455	0.0843967	-0.0565274	0.111297
456	0.0821867	-0.0108763	-0.0162997
457	0.078806	-0.00552819	-0.021013
458	-0.060284	-0.179871	0.033846
459	0.0409428	-0.0695172	-0.0968158
460	0.0982825	-0.0946127	-0.0661807
461	0.01922	-0.00437362	0.151982
462	0.108149	-0.304762	-0.250907
463	0.116884	-0.240663	-0.108379
464	0.0756111	-0.17722	0.162414
465	0.0749701	-0.0378651	-0.0184706
466	0.0897187	-0.0262945	-0.0810425
467	0.107285	0.00306126	0.073468
468	0.0852173	-0.0728137	0.0719943
469	0.046901	-0.134839	0.124663
470	0.107614	-0.148822	-0.313467
471	0.0813194	-0.0857817	0.0800073
472	0.0529531	-0.154863	-0.111546
473	0.0293061	-0.0828339	0.018222
474	0.0605313	-0.121617	0.0113976
475	0.136872	-0.0737846	0.0680908
476	0.056246	0.00211167	0.0475392
477	0.0896613	-0.0798117	0.0783102
478	0.0637664	-0.0571915	0.095779
479	-0.00856865	-0.0402523	0.115083
480	-0.0312188	-0.0566193	0.245242
481	0.0881739	-0.302594	-0.244961
482	0.0685887	-0.253543	-0.287929
483	0.0614422	-0.0602037	0.12014
484	0.0884482	-0.140478	0.0835222
485	0.0697124	-0.00528246	0.134907
486	0.100087	-0.0271565	0.0911362
487	0.0337993	-0.106367	-0.00611626
488	0.0862516	-0.145617	-0.0695897
489	0.0495252	-0.0626655	-0.05149
490	0.036879	-0.0342102	0.043585
491	0.110355	-0.0889576	-0.0739397
492	0.052714	-0.0455613	-0.0193126
493	0.0413448	-0.0992032	0.201626
494	0.0628138	-0.130065	-0.0107923
495	0.0869087	-0.0821487	-0.0680767
496	0.0278429	-0.225436	0.129873
497	0.0287795	-0.13465	0.0207946
498	0.0963762	-0.116388	0.234
499	0.134684	-0.309673	-0.0645985
500	0.0856849	-0.0753962	0.0165615
501	0.13361	-0.275994	0.117879
502	0.0504955	-0.0550324	0.00307237
503	0.0881034	-0.00477871	-0.0231773
504	0.0827511	-0.00933954	0.0313446
505	0.136171	-0.0602423	-0.0293955
506	-0.00982542	-0.0661244	0.11837
507	0.0463906	0.0925188	0.0534957
508	0.0893595	0.000465821	0.109702
509	0.0200339	-0.0285339	0.0752546
510	0.0607251	-0.00232769	0.170743
511	0.153674	-0.195483	-0.0535092
512	0.0434327	-0.0142742	0.0620795
513	0.0835239	-0.152506	0.0408855
514	0.0965316	-0.0385726	-0.0869151
515	0.140251	0.0139111	-0.0813882
516	0.125943	-0.0458334	0.0284916
517	0.063043	-0.0440854	0.114372
518	0.103811	-0.21128	-0.389965
519	0.0319838	0.0458441	0.00999819
520	0.0245062	-0.0489321	0.00179353
521	0.099023	0.0704989	0.0700664
522	-0.0575895	-0.0787141	0.101624
523	0.0270219	-0.146524	0.146763
524	0.0312062	-0.0516489	0.11454
525	0.0400944	-0.173369	0.0786573
526	0.0496532	-0.113184	0.0324877
527	0.076367	-0.0777967	-0.0109078
528	-0.0119411	-0.237578	0.0125596
529	-0.1175	-0.143702	0.0986388
530	0.0623307	0.0534349	0.0643475
531	0.123331	-0.088198	-0.108777
532	-0.0172807	-0.126827	-0.240681
533	0.117122	-0.323083	-0.330482
534	-0.00328543	-0.0933931	0.263013
535	0.0788363	-0.159761	-0.00280866
536	0.140245	-0.0522301	0.0139606
537	0.048541	-0.155982	0.0802044
538	0.066089	-0.129934	-0.0036904
539	0.0402438	-0.170722	-0.0995354
540	0.0277627	0.0979913	0.23937
541	0.077677	-0.079507	-0.159341
542	-0.0140165	-0.00346684	-0.0760746
543	0.0385531	-0.0722088	-0.179

## Sheet: Fig 3
Subject_ID	age_z	sex_z	edyrs_z	tiv_z	slope_linear_wmh	slope_linear_mtlv	slope_quadratic_mtlv	slope_linear_cog	psqi_M00	MDScore_M00	vascular_risk_sumcorr	PASE_Score_M00	LSNS_score_M00	leqh_sp_score_ungew_M00	leqm_sp_score_ungew_M00	leqh_unsp_score_M00	leqm_unsp_score_M00	leqj_unsp_score_M00	gdstot_M00	neuroticism	agreeableness	extraversion	conscientiousness	openness
1	0.00125479	0.94358	0.746147	-1.17963	0.127893	-0.0565926	-0.00732496	0.167357	4	5	0.4	26.5729	23	26	48	12	19	22	0	1.5	3.5	2	4.5	3.5
2	-1.19111	-1.05784	0.403374	-0.0412385	-0.0162239	-0.0326579	-0.0265753	0.0741436	3		0.4	5.41667	15		42		19	19	3	2.5	2	2.5	3	2.5
3	0.00125479	-1.05784	1.77447	0.35139	0.0317056	-0.0746544	-0.000601228	0.020719	2	5	0.2	40.2917	23	26	46	21	25	25	0	1.5	3	3.5	3.5	3
4	-0.169083	-1.05784	1.77447	0.593748	-0.0542377	-0.0564361	-0.00949928	-0.0688103	5	6	0.2	28.7604	24	29	42	25	26	27	0	1	3	2.5	2	5
5	0.852945	-1.05784	-0.624945	0.760473	0.0657647	-0.177835	0.00701077	0.0733758	6	8	0.2	24.2083	15	17	38	11	16	17	2	4.5	3	4.5	2	4.5
6	-1.36145	0.94358	-0.967718	-0.350602	0.0384997	-0.0710893	-0.0235589	0.0390154		5	0	28.75	23		31		15	16	0	1	3.5	4.5	3.5	3
7	-1.02077	0.94358	-1.31049	-1.10569	0.09058	-0.154932	-0.00388522	-0.0319276	9	6	0.2	12.0833	26	17	20		12	9	1	4	2	2.5	2.5	3.5
8	1.36396	-1.05784	0.0606008	0.924511	0.0578117	-0.126413	-0.00467841	-0.00321485	1		0.4	25.0833	14	13	42	16	17	23	2	4	3	4.5	4	4
9	-1.53179	0.94358	0.0606008	-0.458171	0.0699784	-0.0244021	-0.00969935	0.0722527	7	3	0.4	43.5	30		42		23	26	2	3	3	4	4	4.5
10	-0.509759	0.94358	1.77447	-0.0597621	0.116709	-0.286764	-0.0488489	-0.315863	6		0	34.6562	24	32	46	20	21	16	3	4	2	3	4	4
11	1.5343	-1.05784	-0.967718	-0.215306	0.0451604	-0.113114	-0.0174787	0.0132541	9		0	41.3333	20	14	21		14	14	3	4	3.5	3	4	2.5
12	0.852945	-1.05784	-0.282172	-0.16895	0.141286	-0.111437	0.0102799	0.0141386	2	6	0.2	38.9583	24	22	42	14	17	16	0	1.5	3	4	5	2.5
13	0.341931	-1.05784	-0.967718	0.50709	0.174444	-0.0869777	-0.00479644	0.174782	2		0.2	36.0833	23	22	35	15	13	13	0	2	3	4	4	4.5
14	0.682607	-1.05784	-1.31049	0.299086	0.104563	-0.301125	-0.00684311	-0.165053		4	0.4	49.6667	17	22	28	16	17	17	3	3.5	3	2	3.5	2.5
15	-1.02077	0.94358	1.77447	0.207405	0.124504	-0.0614206	-0.0148406	0.0241173	4	4	0.2	29.8125	30		49		20	22	0	2	4	3	4.5	4
16	0.341931	0.94358	-0.624945	-0.480784	0.0354941	-0.100829	-0.00292074	0.136449	2	7	0.4	32.3333	21	28	14	25	28.2	23	0	1.5	3.5	3.5	3.5	4.5
17	0.341931	0.94358	0.403374	-0.568865	0.000969163	-0.0718902	0.00973784	-0.0294546	12	6	0.4	37.6667	21	23	36	27	29	28	1	4	4.5	4.5	5	4
18	0.341931	-1.05784	1.77447	0.27841	0.10455	-0.211014	-0.0161782	-0.175797	7	3	0.4	29.8333	23	28	47	19	26	20	3	3.5	3	3.5	3.5	4
19	1.02328	-1.05784	1.77447	-0.50979	0.170978	-0.218496	-0.0103396	-0.0780297	17	6	0.4	22	16	17	33	13	17	14	1	4.5	3	2	3.5	4.5
20	-1.02077	-1.05784	1.77447	0.499797	0.11178	-0.0658225	-0.00609045	0.0527129	3	6	0.2	46.6667	26		47		27	26	0	3.5	4	3.5	4	4.5
21	0.682607	0.94358	-0.967718	-0.608267	0.0259824	-0.0490522	0.00142329	0.0963979	6	5	0.4	23.1667	24	23	28	13	12	15	2	3	2	2	3.5	2
22	0.171593	0.94358	-0.282172	-0.977806	0.0748037	0.00840931	-0.0129806	-0.022525	5	6	0	24.8333	28	25	21	15	15	14	1	4	4	4	4	4
23	0.512269	0.94358	0.0606008	-1.05964	0.0508397	-0.0623073	0.00165835	0.0385585		5	0.2	66.3636		27	0	21.4	23.6	19	3	4	4	3	4	4.5
24	-1.02077	0.94358	-0.967718	-0.454914	0.0586802	-0.0487364	0.000816603	0.199154	5	6	0.8	14.9167	28	23	21	16	19	21	5	2	2.5	5	3.5	3
25	-0.509759	-1.05784	0.0606008	-0.623271	0.0692643	-0.0580334	-0.00548014	0.0300136	3	6	0.6	38.4583	24	21	42	23	24	23		2.5	3.5	2.5	2.5	4.5
26	-1.36145	-1.05784	1.77447	1.23135	0.0667441	-0.0906027	-0.00256833	0.0453743	3	3	0.2	57.5833	30		42		22	25	0	2	3.5	4	4.5	5
27	-0.680097	-1.05784	0.403374	0.571571	0.0737257	-0.132903	-0.000713659	0.0151955	2		0.4	39.6667	17	17	36.4	16	17	20	2	2	2	2	3	3
28	1.19362	-1.05784	0.746147	-0.249183	0.0576497	-0.0261766	0.00280352	0.187474	5	6	0.4	52.9167	24	23	38	15	11	22	0	2	4	3	3.5	4.5
29	1.36396	-1.05784	1.77447	-0.304556	0.030927	-0.00779614	-0.00551948	0.0562432	5	4	0.4	34.4375	29	26	32	23	23	26	1	1.5	2	2	3	3.5
30	0.341931	-1.05784	0.0606008	0.889038	0.0144399	-0.0493451	0.000365931	-0.0343704	5		0.4	31.6667	12	26	42	12	17	12	0	3	2.5	2.5	3	3
31	-0.850435	0.94358	0.403374	-1.82062	0.110994	-0.209611	0.00519404	0.0251206	2		0.2	41.6979	23	16	42	17	19	19	0	3.5	1.5	3	5	3
32	1.02328	0.94358	-1.31049	-0.362836	0.114181	-0.0590473	0.00858389	0.209526	5		0.2	27.9167	18	17	18	24	25	14	0	3	3	1.5	4.5	4.5
33	-1.53179	0.94358	1.08892	0.906745	0.0925017	-0.101442	0.00340541	-0.00956499	12	3	0.2	42.0208	29		41		29	30	1	3.5	2	4.5	4.5	5
34	-0.850435	-1.05784	-0.282172	1.27994	0.0967607	-0.0467714	-0.00417569	-0.0176687	7		0.8	30	28	25	35		26	25	0	2.5	3.5	2	4	4
35	-0.509759	0.94358	-0.282172	-0.191489	0.0250463	0.00687406	-0.00409802	0.076701	16	8	0.4	42.5833	25	30	17	17	19	16	0	3	4	3.5	3	3
36	1.19362	-1.05784	-0.624945	0.498777	0.0389387	-0.0803136	0.0134173	0.000818197	13	5	0.2	41.0833	18	21	25	13	15	13	1	3.5	2.5	1.5	4.5	3
37	0.00125479	-1.05784	-0.624945	0.746768	0.0721479	-0.262156	0.0206687	-0.0618763	4	6	0.6	68.6042	21	22	45	10	10	11	0	3	3.5	3	4.5	4.5
38	0.00125479	0.94358	-1.31049	-0.506542	0.0788303	-0.0240379	-0.00865911	0.143438	5		0.4	20.9375	29	17	18	15	16	16	1	4	4	4	4	4.5
39	-1.02077	-1.05784	0.746147	0.657391	0.0570703	-0.158065	0.00165207	0.196494	3	4	0.2	29.375	12	18	42		18	25	2	3	3	1.5	3.5	3.5
40	-1.02077	0.94358	1.08892	-1.22012	0.0704793	-0.104978	-0.00852441	-0.0554442	5	8	0.2	34	25		20		17	16	0	2	4.5	2	3.5	3
41	0.00125479	0.94358	-0.967718	-0.91641	0.0628603	-0.0854423	0.000335345	-0.0620294	9		0.4	34.1667	25	16	0	14	17	16	0	4	3.5	3	4	3
42	1.70463	-1.05784	1.08892	1.10634	0.0488403	-0.0133415	0.00489417	-0.0154518	5		0	32.9167	20	20	42	21	16	16	1	3	4.5	2	2.5	4
43	-1.02077	0.94358	-1.65326	-1.22974	0.10152	-0.273115	0.0144549	-0.0656586	8	4	0.4	18.4583	18	15	7.28571	15	15	11	0	3	4.5	3.5	4	4
44	0.512269	0.94358	-0.624945	-1.05036	0.0538196	-0.0519097	-0.00583246	0.0506323	8	3	0.4	46.5833	20	23	9	13.2	19	21	0	3	4.5	4.5	4	3
45	0.171593	0.94358	-0.624945	-0.752088	0.101188	-0.0668068	-0.00213499	0.0100455	11	3	0	34.7708	12	19	26.3333	12	11	13	3	4	3.5	2	4	3
46	0.171593	-1.05784	-0.624945	0.854292	0.0910419	0.00807053	-0.00241628	0.0570542	3	4	0.2	23.3542	19	30	42	13	17	18	1	2	3	2	3.5	3.5
47	-0.339421	0.94358	1.43169	-1.64836	-0.0447011	-0.0468401	-0.0128304	0.0598433	3	4	0.2	40.9167	19	26	26	14	21	24	3	1	3.5	3.5	3.5	5
48	0.512269	0.94358	-1.31049	-1.8652	0.100314	-0.0370754	-0.0187274	-0.0382208	5	4	0.2	15.4167	9	12	21	15	15	15	5	4	2	4	4	4
49	0.171593	0.94358	-0.282172	-1.39626	0.194924	-0.126767	0.00523313	-0.116396	3		0.2	52.7273	18	28		19	19	19	3	3	3.5	3	4.5	4.5
50	2.21565	-1.05784	1.08892	-0.101757	0.0746865	-0.209283	-0.00829516	-0.0484524	6	5	0.4	23.7273	17	30	42	19	25	27	0	4	2	5	4.5	5
51	-1.19111	-1.05784	-0.624945	1.37885	-0.108478	-0.0566181	0.0106487	0.201648	6		0.2	45.0833	24	20	28	16	16	16	3	5	3	3	4.5	2
52	1.36396	-1.05784	1.08892	0.893935	0.144736	0.00191658	-0.00567076	-0.193829	6	5	0.2	4.66667	9	13	42	10	14	15	2	4	2	2.5	2.5	1.5
53	-0.509759	0.94358	1.08892	-0.87347	0.0503095	-0.150833	0.00342196	0.0857596	8	5	0.2	18.9167	25	23	30	12	14	21	2	3	4.5	4	4.5	4
54	-0.509759	-1.05784	1.77447	1.34275	0.130772	-0.182673	-0.0163622	-0.268544	7		0	68.5	25	22	49		17	20	0	3.5	3.5	3.5	4	3
55	1.19362	-1.05784	1.08892	0.938382	0.0328899	0.042495	0.00139548	0.353449	4		0.4	17.6667	16	26	32	18	22	14	0	2	2	2.5	3.5	4.5
56	1.02328	-1.05784	1.77447	2.4084	0.0372538	-0.0822081	-0.00589117	0.062959	1		0.2	12.0833	24	19	42	17	26	31	1	4.5	3	1.5	4	3.5
57	-0.169083	-1.05784	-2.33881	0.0583153	-0.0598037	0.0188422	-0.0190478	0.0329647	8	5	0.4	31.3333	19	11	14	12	10	15	1	2.5	4.5	3.5	3.5	3
58	-0.509759	-1.05784	-1.31049	-0.0490493	0.0312765	-0.151111	-0.00212162	0.130468	7	5	0.2	27.75	20	24	42	20	21	20	0	2.5	3.5	4	4	4.5
59	0.852945	0.94358	-1.31049	-0.572494	0.0328456	0.0889988	-0.030811	0.133936	3		0.6	39.4167	13	20	21	10	15	18	1	2	3	1.5	5	2.5
60	-0.339421	0.94358	-0.624945	-0.974755	0.0347914	-0.0653901	-0.0227838	-0.192993	7	6	0.6	24.5833		14	28	8	14	13	1	4	2.5	3.5	5	2.5
61	-0.680097	0.94358	0.746147	-1.17355	0.0603914	-0.0389104	-0.00619543	0.0404657	4		0	40.75	17	22	42	14	11	24	1	4.5	2	4	5	3
62	2.04531	-1.05784	-0.967718	1.49107	0.070652	0.0879871	-0.00219049	0.301053	6	3	0.6	13.75	16	15	32	14	11	12	1	2.5	3.5	4	3.5	4
63	-0.850435	0.94358	-0.967718	-1.97893	0.0656354	-0.0644104	-0.00954069	0.0218366	7	7	0.2		28		35		20	21	1	3.5	3.5	4	5	2.5
64	-0.339421	0.94358	0.746147	-0.634721	0.0978609	-0.247026	5.93098e-05	-0.131502	8	2	0.6	31.0938	30	26	34	22	24	21	2	4.5	4	3	4.5	4.5
65	1.70463	-1.05784	-0.624945	0.82105	0.117318	-0.124463	-0.00673039	-0.0802317	2		0.4	34.0833	10	25	30	23	20	9	5	4.5	3.5	3	4.5	2
66	1.19362	0.94358	-1.99604	0.440396	0.104214	-0.232201	-0.022405	-0.103456	1		0.6	36.1667	25	26	35	14	15	20.2	1	3.5	3	2.5	2.5	4.5
67	-0.680097	0.94358	1.08892	-1.43665	0.0638721	-0.0505582	-0.00983095	-0.200816	3	3	0.2	26.6667	17	18	26.25	12	15	24	0	1.5	4	5	5	3.5
68	1.36396	-1.05784	0.746147	0.884385	0.0818414	-0.0908341	-0.00794302	-0.112028	5	4	0.6	25.5833	20	27	36	21	23	21	1	1.5	4	4.5	2.5	4
69	-1.87246	0.94358	-0.967718	-1.64002	-0.0452133	-0.101658	-0.000400942	-0.0747408	8		0.2				28		17	19	0	5	2	3.5	3.5	3.5
70	-1.36145	-1.05784	1.08892	0.597411	0.0743615	-0.000668094	-0.00339877	0.0483673	4	5	0.2	47.1667	27	27	26	27	30	26	2	3	2	1	4.5	3.5
71	0.682607	-1.05784	-0.282172	1.29539	0.100852	-0.142208	-0.00622789	-0.0884433	3	4	0.6	35.0833	18	21	47	14	16	21	5	3.5	3.5	4	4	1.5
72	0.00125479	0.94358	-0.282172	-0.247477	0.0913439	-0.0949075	-0.0118176	0.127902	4		0	30.0938	25	27	20	20	24	20	2	4.5	3	3	4.5	2
73	-0.169083	0.94358	1.08892	-1.63357	0.0597337	-0.148707	0.0025279	-0.0363038	6	6	0.2	33.6458	23	20	35	13	15	16	1	5	3	2	4	2.5
74	0.00125479	0.94358	0.403374	0.784337	0.0301947	-0.0394718	-0.0327097	-0.167662	8		0.2	40.8125	22	31	46	17	21	19	0	4	2.5	4	4.5	3
75	-1.53179	0.94358	1.08892	-1.49404	0.092363	-0.10867	-0.00656108	-0.0304407	1	5	0.2	48.3333	20		42		26	26	2	4	4	3	3.5	4.5
76	-1.36145	-1.05784	1.08892	-0.258933	0.169869	-0.13531	0.00223456	0.076742	9		0.2	53.1667	21	22	47	16	21	21	7	4.5	2.5	2.5	5	4
77	0.00125479	-1.05784	0.0606008	-0.597831	0.20552	-0.290545	0.0102934	-0.155836	3		0.2	23.6667	29	17		18	23	22	1	3	3.5	4.5	3.5	4
78	-0.509759	0.94358	-0.282172	-0.849024	0.0536086	-0.144837	-0.00478139	0.0383874	6	5	0.8	23.875	27	35	28	21	25	22	0	1.5	4.5	4.5	4.5	4
79	0.682607	-1.05784	-0.967718	-0.403008	0.0840229	-0.0864028	0.00546335	0.125711	4	5	0.4	23.8333	27	28	26	16	20	16	0	2.5	2.5	4	4	3.5
80	-1.70213	0.94358	0.403374	-0.668848	-0.00525983	-0.0924094	-0.00451847	0.0481405	15	4	0.4	19.1667	32		35		19	18	3	4.5	3.5	5	4.5	3
81	-0.169083	-1.05784	1.43169	0.871519	0.0803847	-0.052277	-0.0252066	0.104077	3	5	0.4	30.0938	25	31	39.6667	23	21	22	1	2	3	4	4.5	3.5
82	0.852945	-1.05784	-0.967718	0.951033	0.0217085	-0.128071	-0.0144546	-0.158996			0.4	5.83333	15	27	32	14	14	14	4	3.5	2	2	5	4
83	-0.339421	0.94358	0.0606008	-0.319065	0.0863884	0.0370332	-0.00632128	0.11214	5	2	0.4	10.8333	23	30	25.6667	16	20	18	3	4	3.5	2	3.5	3.5
84	0.512269	-1.05784	1.77447	2.45212	0.0391618	-0.115155	0.00942803	0.0809226			0.2	34.3333	24	23	48	21	14	14.2	1	4	3	3	4.5	4
85	0.341931	0.94358	-0.967718	-0.530429	0.220951	-0.00345436	-0.00829316	0.039767	1		0.2	28.2708	26	22	35	14	14	19	0	2	4.5	2	4	3.5
86	-1.36145	-1.05784	1.77447	0.0230488	0.110572	-0.0920622	-0.00347766	-0.036547	12		0				30		23	27	4	4	3	3.5	5	3
87	0.00125479	0.94358	1.08892	-0.966188	-0.00392937	-0.061318	-0.0219572	0.114212	5	1	0	43.5	16	26	18	16	27	20	5	4	4	2	4.5	5
88	1.19362	-1.05784	1.08892	-0.262131	0.0591392	0.0360874	-0.0142971	0.0360314	7	4	0.4	23.5833	18	22	28	9	15	16	0	4	4	3.5	2	4.5
89	-0.850435	-1.05784	-0.967718	-0.122671	-0.114078	-0.264031	0.0155615	-0.0478848	3		0.6	65.8542	27	21	13	18	19	19	1	2.5	2.5	3	4	2.5
90	-1.02077	-1.05784	-0.967718	-0.904344	0.0816531	-0.135181	-0.000707343	-0.0619844	5	4	0.2	32.25	26	29	34		19	20	4	3	1.5	3	4.5	4
91	1.70463	-1.05784	1.77447	1.98722	0.176333	-0.180475	-0.0117931	-0.0823971	4	4	0.6	36.5833	22	26	48	25	25	18	2	4.5	3	1	4	2.5
92	-0.339421	0.94358	-0.624945	-1.06392	0.0662796	-0.0953939	-0.00125148	0.0273546	7	6	0	21.1979	14	17		15	14	16	0	3	3.5	3.5	4	3.5
93	0.512269	-1.05784	0.0606008	0.814683	0.0907649	-0.142369	-0.0387311	-0.14589	4	5	0.4	33.1667	16	22	46	16	21	20	3	4	3	3.5	2.5	4.5
94	0.341931	0.94358	-0.967718	-1.87727	-0.0204513	-0.0246048	-0.00710138	0.0244887	8	5	0.4	35.1667	25		20	19	7	10	2	3.5	2	4	2	3
95	-0.850435	0.94358	1.08892	-1.23187	0.0492671	-0.116748	-0.00504702	0.0241197	2		0		24	20	29	17	19	24	1	4	2.5	4.5	4.5	5
96	1.36396	-1.05784	1.77447	1.14156	0.0580544	-0.0854113	-0.0112858	-0.108613	4	5	0.4	13.8333	21	22	48	14	13	18	3	4.5	3.5	2	3.5	2
97	-0.339421	-1.05784	0.746147	1.57039	0.0331325	-0.175535	-0.000135251	-0.0106728	2	2	0	39.75	19	18	42	12	15	15	1	3.5	2.5	3	4.5	4
98	-1.53179	0.94358	0.746147	0.00846829	0.146759	-0.0927394	-0.0168216	-0.0462451	7		0	42.0625	20		44	18	22	22	4	4	3	3.5	4	4
99	-0.169083	0.94358	1.08892	-1.51948	0.0489121	-0.104806	-0.00387908	0.327914	2	2	0.4	40.125	29	28	42	21	28	26	0	4	2	2	3.5	4
100	0.682607	-1.05784	-1.31049	-0.788199	0.0493596	-0.0709257	-0.0160792	0.0414925	3		0.6	22.9167	23	25	27	14	21	24	0	3	3	5	4.5	3
101	0.171593	-1.05784	-0.967718	-0.450725	0.0499872	0.0204967	-0.00548855	0.172229		4	0.4	13.1818	19	19	28	10	17	19	0	2	3	2.5	4	2.5
102	0.512269	-1.05784	-0.624945	0.214669	0.123006	0.0355323	-0.00516847	0.358381	9	8	0.6		22	27	42	19	19	17	2	3	3.5	4	3	3.5
103	-1.53179	-1.05784	1.08892	1.34319	0.0556979	-0.0189681	-0.0066517	0.0143464	7		0.5		18		42		17	20	5	3	3	3	3	4
104	1.70463	0.94358	-1.31049	-0.833922	0.046648	-0.0413372	0.0261054	0.163507	6	3	0.4	8.75	16	18	35	17	21	20	1	1.5	3.5	3.5	5	5
105	-0.680097	-1.05784	1.08892	0.857895	-0.00532832	-0.00948746	-0.0143689	0.119653	11		0.2	21.9167	27	24	42	19	19	18	0	2.5	3	5	3	2.5
106	-0.339421	0.94358	-0.624945	-0.6682	0.0598759	-0.100615	-0.00604313	-0.106362	3	5	0.2	20.1562	25	14	31	11	15	11	1	2	1.5	4	3	3
107	1.36396	-1.05784	-0.624945	0.939686	0.0859638	-0.211536	0.00666207	0.132839	3		0	27.1667	20	23	46	23	23	19	1	1.5	2	4	4	3
108	0.852945	0.94358	-0.967718	0.382745	0.0868741	-0.1505	-0.00257251	-0.0699632	6		0.2		30	31	0	22	26	25	0	4	3.5	3	4	4
109	-0.680097	-1.05784	-0.624945	1.57506	0.0976271	-0.077382	-0.0227742	-0.156525	11	4	0.2	28.4167	19	25	35	15	16	17	2	5	2.5	4	3	3
110	1.70463	0.94358	-0.624945	-0.60101	0.1013	-0.0135642	-0.000644563	-0.00329603			0.4	28.1667	18	19	35	19	21	21	1	4	4	2	4	3
111	-0.680097	-1.05784	-0.282172	-0.72784	0.0893502	-0.122655	-0.00246988	0.0738968	0	3	0.8	19.75	17	18	20	24	24	20.2	1	2	3	2	4.5	4.5
112	1.5343	0.94358	-0.624945	-1.20096	0.0709891	-0.184332	-0.00872959	0.0808478	7	4	0.2	13.75	25	25	31	18	17	26	1	1.5	4.5	3.5	3	3
113	1.70463	0.94358	0.746147	-0.7412	0.0710215	-0.126877	-0.016816	-0.0354989	3	5	0.2	23.1667	20	20	40.8333	14	11	9	0	3	4	3.5	4.5	4.5
114	-0.509759	0.94358	0.0606008	-0.854364	-0.0348138	0.015809	-0.0139204	-0.14963			0.2	54.5	18	23	30	18	23.6	25	1	5	2	3.5	4.5	5
115	0.341931	0.94358	-0.624945	-1.30756	0.0680646	-0.14471	0.0115167	-0.0352739		6	0.2	22.1667	22	20	15	20	22	21	0	2.5	2.5	3	4.5	3
116	-0.339421	0.94358	0.0606008	-0.512894	0.053647	-0.0962292	-0.00416779	0.10869	1	4	0.4	14.3854	20	22	24	15	13	18	0	2	3	3	4.5	3
117	-1.02077	-1.05784	0.403374	0.636832	0.0862243	-0.0256181	-0.00592047	0.00931376	4	6	0.2	58.4792	27	23	46		17	14	0	1.5	3	4	4	2.5
118	-1.02077	-1.05784	0.746147	0.542888	0.0255286	0.00156561	-0.0145037	-0.0675561	4	7	0.2	28.75	21		37		20	20	0	2.5	4	4.5	4	4
119	-0.850435	0.94358	1.77447	-0.194268	0.00271639	-0.0064168	-0.0131743	-0.0149314	6	5	0.2	28.3333	21		40		12	17	0	2.5	2.5	2.5	4	3
120	-0.339421	-1.05784	-1.31049	0.294636	0.0751193	-0.319895	0.00371466	-0.166833	0	2	0	43.4	28	19		14	14	14	1	2	3	3	4	2.5
121	0.852945	0.94358	-1.31049	-0.336577	0.0652554	-0.104157	-0.00669794	-0.0135536	6		0.4	13.75	33	14		9	17	25	0	2	4	4	2.5	4
122	-0.339421	0.94358	-0.967718	-0.680271	0.0086845	-0.19629	0.0254875	0.0232573	4	5	0.2	28.9091	19	17	27.3333	13	15	7	2	1	2	2	3.5	4
123	1.36396	0.94358	-0.967718	-0.545915	0.261551	-0.127452	-0.0307838	-0.117243	13	4	0.4	41.5	27	23	30	15	22	24	0	3	3	3	4	4
124	0.341931	-1.05784	0.746147	0.478212	0.065027	-0.0435789	0.00486063	0.191069	4	5	0.2	23.0833	16	25	33	6	18	22	0	3	4	3.5	4	4.5
125	-1.02077	0.94358	1.43169	0.42816	0.0985307	-0.0432263	-0.00200196	0.0850288	4	7	0.4	19.9792	21		47		23	30	1	2.5	3	3	3.5	4.5
126	-0.339421	-1.05784	-0.624945	-0.0731452	0.152522	-0.0402599	-0.0115099	-0.0367921	1		0.6	8.75	21	20	29	10	9	15	0	3.5	3	3	3	3.5
127	0.682607	0.94358	-1.65326	-1.42313	0.110813	-0.0725605	-0.0225717	0.0643558	7	1	0.8	15.8333	19	19	17	14	17	15	4	3	4.5	5	3.5	3
128	0.682607	-1.05784	-0.282172	1.54042	0.0498852	-0.0369025	0.00487166	0.0333985	3	6	0.6	22.6146	29	26	41		18	21	0	3	4.5	2	3	5
129	-0.169083	-1.05784	1.43169	1.69944	0.0634084	0.00764438	0.000779593	0.192283	6		0.2	32.8646	24	30	39		26	29	0	4	4.5	3	4.5	4
130	-0.850435	-1.05784	0.403374	0.586744	-0.0248503	-0.0370673	0.0114332	0.122034	3		0.4	45.1667	29	27	49	19	25	27	1	3	3.5	3.5	5	4.5
131	-1.36145	0.94358	1.08892	-0.619695	0.0884807	-0.0885192	-0.00425829	0.0119986	4		0.6	22.4167	28		42		23	30	0	3	3	4.5	4.5	5
132	-1.02077	0.94358	-0.967718	-0.406879	0.0366477	-0.0313402	-0.00833897	-0.0774208		6	0.4	29.75	16	15	18		17	15	0	3	5	4.5	5	4.5
133	-0.509759	0.94358	0.0606008	-0.959784	0.0627346	-0.0878943	0.00616025	0.157686	3	4	0.2	46.3021	28	20	35	20	20	20	0	3	4.5	5	5	4.5
134	-1.36145	-1.05784	1.08892	1.15345	0.0459763	-0.119398	0.0132253	0.155227	4	5	0.4	28	14		47		17	24	1	2	3	2	3	2.5
135	0.852945	0.94358	-0.624945	-1.43608	0.00256112	-0.0529147	0.0154449	0.120889	5	6	0.4	29.5833	26	23	42	19	20	20	0	4.5	3.5	4.5	3.5	4
136	0.852945	-1.05784	-1.31049	0.609031	0.1336	-0.0477631	-0.0280362	-0.00860872	7	5	1	21.1	21	15	18	13	15	15	3	4	2.5	5	4.5	3.5
137	1.19362	-1.05784	-0.624945	0.466039	0.0821142	0.0045373	-0.00844436	-0.0936357	3		0.4	62.4375	20	22	49	16	18	18	1	4	3.5	2.5	3.5	3
138	1.02328	0.94358	-1.65326	-0.0895658	-0.00394521	0.0309898	-0.00583197	0.11109	5		0.6	31.75	19	18		16	21	18	4	3.5	3.5	4.5	4.5	4
139	0.171593	-1.05784	0.746147	0.331463	0.0466599	-0.205545	-0.00535254	-0.105168	7		0.2	33.3438	13	26	49	20	19	19	2	4	3	4.5	3.5	3.5
140	-1.36145	-1.05784	0.403374	0.827128	0.0563082	-0.161252	0.00639843	0.0304042		5	0	44.8182	20	26	31	14	18	17	3	4	3	3.5	3.5	4
141	-1.19111	0.94358	0.403374	-0.501662	0.0743475	-0.0364777	-0.00369287	0.0907154	3		0.2	19.75	26	23	42		24	20	2	3	3	2.5	4	3.5
142	0.341931	-1.05784	1.43169	0.193033	0.0979683	-0.131487	-0.00529486	0.121935	6	6	0	32.4167	19	21	38	19	17	24	0	3	1.5	2	3	4.5
143	1.70463	0.94358	0.0606008	-0.323801	-0.0228562	0.208097	-0.014311	0.105961	0	5	0.2	41.8229	25	24	24.1667	18	15	23	0	3	4.5	4.5	4.5	4.5
144	-1.19111	0.94358	-0.624945	-0.82358	0.108935	-0.211292	-0.00833657	0.0227751	5	3	0.2	29.25	27				16	15	1	3	3	4	4.5	2.5
145	2.21565	-1.05784	-1.31049	0.072138	0.0546246	-0.0135261	-0.0236636	0.0998542	11	4	0.4	29.9271	20	23	34	17	17	20	1	4	2	4	4	4
146	-1.53179	0.94358	-0.967718	-0.674588	0.116911	-0.0543749	-0.00360797	0.0646327	3	4	0.2	32.2604	26		25.6667		17	15	0	2	4	4.5	5	2
147	-1.70213	0.94358	-1.65326	-1.08999	0.078198	-0.0810194	-0.0123178	-0.151974	5	5	0.2	16	23	22	25		15.2	21	2	4	3.5	4.5	3	4
148	0.852945	0.94358	1.77447	-1.21529	0.0665538	-0.345829	0.000906282	-0.229153	4		0.2	30.5	22	24	46	13	12	16	5	3	4.5	2.5	3	2.5
149	0.852945	-1.05784	-0.624945	1.62367	-0.095805	-0.064529	-0.0162186	0.0717912			0.2	44.0833	22		29.1667		14	21	0	4	4	4	5	4
150	0.171593	-1.05784	-0.624945	1.16159	0.110393	-0.042841	-0.0436171	-0.0906502	8		0.4	43.8542	32	23	32		16	13	2	3	3.5	3	5	3
151	-1.02077	0.94358	-0.967718	-0.259515	0.0585502	-0.0547176	-0.0130061	0.0448339	5	6	0.6	39.0938	27		21		17	23	0	2	4	3.5	4	4
152	1.36396	-1.05784	1.43169	1.75504	0.0835248	0.0186241	-0.0197936	0.244271	7	4	0.2	38.1667	21	16	49	16	21	22	2	3	4	1.5	3.5	4.5
153	1.87497	0.94358	-1.65326	-1.91775	0.128897	0.0727359	-0.0134091	0.0576363	8	3	0.2	14.1667	16	16	28	14	10	20	1	4.5	4.5	4	5	2.5
154	0.512269	0.94358	-1.65326	-0.739071	0.326279	0.0526736	-0.0188267	-0.0282284	4	3	0	14.1667	22	20	18	9	12	18	0	4	1.5	4.5	3.5	3
155	2.21565	-1.05784	1.43169	0.662218	0.114262	-0.297272	0.00766713	-0.178024	2		0.2	35.1667	26		48	17	20	17	1	2	3	5	5	5
156	-0.339421	-1.05784	1.43169	-0.365176	0.0253756	-0.109573	5.26087e-05	0.0703731	3	5	0.2	42.2727	25	24	42	19	23	19	0	3.5	4.5	3	2	2
157	0.171593	-1.05784	0.746147	0.787026	0.0816541	-0.081541	0.00129406	0.227285	6		0.2	51.5417	17	20	42	19	21	25	5	2	2.5	2.5	4	5
158	-0.509759	0.94358	-1.31049	0.693932	0.0693326	-0.0436768	-0.0198444	-0.053766	8	6	0.5	26.8333	17	21	21	15	21	20	1	3	3.5	3.5	4	3.5
159	-0.680097	0.94358	-0.624945	-0.635953	0.00667887	-0.0238339	-0.00751977	0.0210612	6	3	0.2	34.125	17		30	15	17	9	4	5	3	3	3	4.5
160	1.36396	-1.05784	-0.624945	-0.497648	0.0052655	-0.113976	0.0113205	0.124564	2		0.6	8.33333	24	21	35	18	16	16	0	2	3.5	2.5	4	3.5
161	1.5343	-1.05784	-0.624945	1.66126	0.090486	-0.152426	-0.0122867	0.0236285	5	4	1	19.5833	21	20	42		14	20	1	3	3.5	2.5	3	2.5
162	-0.680097	-1.05784	-0.624945	1.71662	0.127331	-0.0371435	-0.00270895	0.0998269	6	6	0.2	33.8333	11	18	48	13	15	14	0	3	3.5	3.5	3	2.5
163	1.19362	-1.05784	-1.31049	1.50805	0.044762	-0.189992	-0.00919688	0.0160778	6	4	0.2	42.5208	24	24	35	13	16	14	0	3.5	2.5	4	5	3.5
164	-1.19111	0.94358	0.746147	-0.156245	0.0490959	-0.115092	0.00473144	0.0744927	9	7	0.2	27.75	28	29	37	0	26	28	4	3.5	2	3	4	5
165	-1.36145	0.94358	1.08892	0.5178	0.0524617	-0.0742175	-0.0136603	0.011811		3	0.2								4
166	0.512269	-1.05784	1.08892	0.609888	0.112761	-0.0631666	-0.0096183	0.165285	13		0.4	39.9375	23	33	49	19	23	21		4	3.5	2.5	2	5
167	0.852945	-1.05784	-0.282172	0.530548	0.205672	-0.0274449	-0.00755515	0.0524691	7		0.2	29.25	28	18	42	22	21	21		2	3.5	1.5	4.5	3.5
168	0.341931	-1.05784	-0.624945	1.38559	0.100514	-0.0229248	-0.000954108	-0.0356446	2	6	0.6	27.3333	21	17	45	19	25	14	2	2	4	4	4	4.5
169	-0.339421	0.94358	0.403374	-0.459779	0.0336001	-0.0533994	0.00276235	0.138363	9	7	0.4	17.0104		25	21	12	18	20	1	3	3.5	2	3	4
170	-1.70213	0.94358	-0.624945	0.894849	0.103263	-0.0915253	-0.00364511	0.0616076	4	4	0.2	34.6458	21	18	25		26	21	2	4	2.5	2	4	2
171	-1.02077	0.94358	0.403374	-0.120455	0.0855449	-0.0568281	-0.00725766	0.120249		3	0	49.0833	21		21		17	15	1	4.5	3.5	4.5	3.5	5
172	0.682607	0.94358	0.403374	-0.531188	0.069303	-0.137228	0.00824354	0.0785619	4	6	0.2	18.9271	22	21	30	17	22	21	4	3.5	2.5	2	4	2
173	1.19362	0.94358	-0.282172	-0.091854	0.100058	-0.0868356	-0.011772	-0.00175583	11	8	0	48.6667	23	29	36	14	18	28	1	3.5	3.5	3.5	5	4.5
174	-1.53179	0.94358	0.403374	0.0612103	0.0273045	-0.108267	-0.00255943	0.144794			0.2								0
175	0.00125479	0.94358	-0.282172	-1.33685	0.235806	0.0176483	-0.0144223	-0.159767	10	2	0.4	32.6667	26	30	33	20	24	22	4	2	4	3	5	4.5
176	-0.850435	-1.05784	-0.282172	-0.0379213	-0.0586002	-0.00319662	-0.0129406	-0.0634391	2	3	0.6	27	22	14	25	10.8	11.8	17	0	2	3.5	2	3.5	4.5
177	0.512269	-1.05784	-0.624945	0.820537	0.00338184	-0.0697186	0.00866171	0.0238429	3		0.2	32.3542	22	30	47.8333	14	16	14	1	2	3.5	2.5	3.5	3.5
178	0.341931	-1.05784	-0.624945	0.512053	0.0661086	-0.259432	-0.002937	-0.168267			0.8	42.9167	21	19	23	15	16	18	11	3	4	3	5	3.5
179	-0.850435	0.94358	0.403374	-1.38723	-0.0199903	-0.0667496	-0.0160952	0.133883	6	4	0.4	39.6354	34	31	37		17	21	0	3	4	3	5	4
180	-0.509759	0.94358	-0.967718	-1.03301	0.0145593	-0.0800965	0.00389326	0.123513	3	2	0.2	23.1667	22	15	21	9	14	19	2	2	4.5	4.5	2.5	4
181	-1.02077	0.94358	1.43169	-0.578221	0.107518	-0.0997065	-0.0126026	-0.161423	8	6	0	35.3333	25	24	33	20	14	19	0	3	4	4	4	4
182	0.512269	0.94358	1.77447	0.0280903	0.112098	-0.183216	0.0105349	0.0102123	13		0	36.5833	19	26	42	22	27	23	0	4	4	4	4	4.5
183	-0.680097	0.94358	0.403374	-0.937681	0.0999554	-0.141547	-0.00280844	-0.0343078	5	6	0	45.025	21	25	39	18	21	16	1	3	3	2.5	4	3.5
184	-0.509759	-1.05784	1.08892	2.02695	0.0667943	-0.0369171	0.00226692	0.0208511	3	6	0.4	20.75	16	17	42	14	15	14	2	3	4	3.5	4.5	3
185	-0.509759	-1.05784	0.746147	1.96717	0.15325	-0.00763851	-0.0253354	-0.044188	4	6	0.4		30	28	31	16	13	17	2	2.5	4	4	3	4.5
186	-1.02077	0.94358	0.746147	-0.234579	0.000844464	-0.0734573	-0.0152357	0.105645	1	4	0	22	17	17	34		15	17	0	1.5	2.5	4.5	5	3.5
187	-0.680097	0.94358	0.403374	-0.964862	0.122838	-0.0373674	-0.0196087	-0.0304673	8	3	0	33.6667	19	28	43	18	21	22	0	3	3.5	4	5	3.5
188	-1.02077	-1.05784	1.08892	0.60627	0.0959615	-0.172244	0.0149189	0.0284294	7	4	0.6	52.0833	18	30	14	26	27	22	0	3	2.5	3.5	3.5	3.5
189	1.19362	-1.05784	1.08892	0.962824	0.0618223	-0.0223829	-0.00478121	0.0717382	4		0.6	20.1667	30	16	42	15	18	20	4	3	2	2.5	4	3.5
190	-0.850435	0.94358	-0.624945	-1.1735	0.0457221	-0.0457308	-0.00639427	-0.0138821	6	3	0.2	14.1667		30	22		24	29	1	4	4	3	5	4.5
191	-0.680097	0.94358	0.0606008	1.72731	0.0107386	-0.198908	-0.00631811	-0.00426389	5	7	0.6	38.0208	23	30	21	24	24	30	0	4	3	4.5	3.5	4.5
192	-0.850435	0.94358	-1.31049	-0.943126	0.0558244	-0.113022	-0.00238637	-0.0236348		3	0.4	27.1458	23	22	31.8571	18	18	18	0	2.5	3.5	4.5	4	4.5
193	-1.19111	-1.05784	0.746147	0.78723	0.0828221	-0.113527	-0.00639498	-0.0435767	3	1	0.8	24.4659	22	24	27		16	20	1	2.5	3	4	2.5	3.5
194	0.682607	0.94358	-1.31049	-1.48414	0.322791	-0.0226894	-0.012205	0.0550554	4	4	0.4	15.8333	27	18	12	13	16	15	0	2.5	4	3	3.5	2.5
195	-1.36145	0.94358	-0.967718	0.983777	0.0705491	-0.0599142	-0.00374545	0.0461607	12		0.2		24		35		24	28	4	3.5	1	5	4.5	4.5
196	1.19362	-1.05784	1.08892	2.00724	0.0848478	-0.155991	-0.00464001	-0.0167592	4	3	0.2	16.4792	26	28	30	16	18	18	1	1.5	4	3	4	3
197	-1.53179	0.94358	-0.624945	-0.295085	0.07548	-0.140399	0.0061272	-0.0105307	3	5	0.4	33.2614	22	24	25		19	23	2	3	3	2.5	4	2
198	0.512269	-1.05784	1.08892	1.00916	0.0561298	-0.0456691	0.00082765	0.0837289	3	7	0.2	41.4167	26	25	49	14	16	16	0	2.5	4.5	2.5	4	3.5
199	0.00125479	0.94358	1.08892	-0.737705	0.0682907	-0.0295305	-0.0171415	-0.0538247	12		0	51.3333	19	21	42	19	19	21	2	4	5	2	4	4
200	0.512269	-1.05784	1.08892	0.853748	0.0342472	-0.0658483	0.00504525	0.202145	5	2	0.6	24.4792	16	20	42	14	15	16	0	1.5	3	2	3.5	4
201	-0.169083	-1.05784	-0.967718	-0.108965	-0.100688	0.0399667	-0.0112676	0.149701	4	2	0	25.5833	19	11	24	15	11	10	7	3	4.5	3	2.5	1
202	-0.509759	0.94358	-1.99604	0.326195	0.0581344	0.00732124	-0.0257163	0.219514	2		0	44.8958	23	26	21	16	14	10	1	3.5	2	2.5	5	5
203	1.87497	0.94358	-2.33881	0.0143441	0.0567266	-0.032008	-0.00603976	0.0563944	2	5	0	36	17	14	24	13	14	5	0	4	4	4	3.5	4
204	-0.169083	0.94358	0.746147	-0.146352	0.0878951	-0.170187	-0.0354579	-0.164729	7		0.2	17.5	27	16	42	13	19	22	5	4.5	4	2	3.5	4
205	0.341931	0.94358	-1.31049	-0.0910408	0.0482796	-0.0770035	0.000827452	0.00280371	13	3	0.8	15.0104	26	17	24	14	15	15	2	5	3	3.5	3	4
206	-0.339421	0.94358	1.77447	-0.55703	0.10013	-0.102227	-0.00419504	-0.0719876	6		0.6	39.5	30	30	42	16	19	25	4	3	4.5	5	5	5
207	-1.19111	0.94358	-0.624945	-0.951469	0.0737726	-0.10385	0.000447168	0.00351636	7	4	0	33.2292	27		22		22	25	0	3.5	3.5	3	4	4
208	-1.19111	0.94358	0.746147	-0.139073	0.0611851	-0.0297501	-0.0136752	0.0284261	3	8	0.2	52.6562	32		42		25	24	0	2	4	3	4	4
209	-0.680097	0.94358	-0.624945	-1.04259	0.0593555	-0.0268423	-0.0105948	-0.0405695	8		0.2	26.8333	28	15	28	13	16	9	4	4	3	2.5	4.5	3
210	1.36396	0.94358	-1.31049	-1.20375	0.041852	0.0197794	-0.00754913	0.118018	2	4	0	64.0909	24	21	25	15	13	20	1	3	3	1.5	3.5	2
211	2.21565	-1.05784	1.77447	1.3896	0.0666997	-0.202513	0.00213457	-0.134947			0.4	47.3	25		42	16	14	19	3	3	4.5	2	3	3.5
212	-1.19111	-1.05784	-0.967718	1.12413	0.0610438	-0.150663	-0.00938662	-0.0644775	7	6	0.4	47.5833	24		28		15	15	0	1.5	3	4	4	4
213	-0.850435	0.94358	1.08892	0.0151366	0.0469846	-0.024873	-0.00139012	0.0863027	4		0.2	34.75	36	30	36	20	22	29	0	3	2.5	3.5	4.5	4.5
214	1.19362	0.94358	-0.624945	-1.10937	0.0560302	-0.13814	0.00250985	-0.0723858	12	8	0.4	14.8182	14	16	0	11	14	14	10	3	3	4.5	4	4
215	0.00125479	0.94358	-0.624945	0.076081	0.117988	0.00151486	-0.00185109	0.22111	1		0.2	39.1979	28	36	34	30	33	27	0	1.5	3	4.5	4.5	4.5
216	1.70463	0.94358	-2.33881	-0.288802	0.00522953	-0.229269	-0.0124018	0.0437444	3	2	0.2	19.5833	18	17	28	17	19	18	5	4	4	2	3.5	3
217	-0.339421	-1.05784	0.746147	0.586794	0.0866529	-0.3334	0.0190536	-0.0996761	7		0.2	60.5417	16	33	42	23	23	26	1	4.5	2	1.5	4.5	2.5
218	1.36396	0.94358	-0.624945	-0.30732	0.153367	0.0370765	-0.0158338	0.0631284	10		0.25	28.2083	24	16			11	10	3	5	3	5	3	3
219	-0.169083	0.94358	-0.967718	-0.854977	0.0143431	-0.0202002	-0.00142173	0.146908	7	3	0.2	43.1	28	17	17.5	11	12	10	0	3	3	4	4.5	4
220	-0.850435	-1.05784	1.08892	1.58034	0.031667	0.111137	-0.0720434	0.0301303	2		0.2	35.5833	14	18	48		14	25	1	2	3.5	3	2.5	3.5
221	-0.850435	0.94358	0.746147	-0.448072	0.0456947	-0.04584	0.00263179	0.0530062	4		0.2	43.25	28	29	42	19	26	24	0	1.5	4	4.5	4	4.5
222	0.341931	0.94358	-0.624945	-1.05912	0.0140898	0.00380107	-0.0019644	-0.0185906	4	3	0	30.7604	23	33	20	23	26	24	4	3	1.5	4	5	5
223	-0.680097	-1.05784	1.08892	0.714661	-0.0497129	-0.077524	-0.0142286	-0.0109232	0	4	0	28.5	22	26	42	21	27	27	0	2.5	3	4	4.5	5
224	0.512269	-1.05784	-0.624945	0.492682	0.0684578	-0.1087	4.98203e-05	0.0742057	5	4	0.4	23.6	14	22	42	16	19	20	3	2	2.5	2	2	2
225	2.04531	-1.05784	-0.282172	0.20666	0.0536203	-0.134398	-1.17829e-05	-0.00364358			0.2								1
226	0.00125479	-1.05784	0.403374	0.56764	-0.00966998	-0.0178128	0.00535268	-0.0742184	6	5	0.4	48.2708	29	20	28	20	15	11	0	2.5	2.5	4.5	4.5	4
227	1.5343	0.94358	-0.967718	-1.79445	0.026047	-0.0771555	-0.00940173	0.0568467	5	5	0.2	27.1667	23	24	18	15	21	15	1	5	2.5	1.5	3	4
228	1.02328	-1.05784	1.08892	0.371175	0.0112399	-0.295014	0.0316347	0.0155162	1		0.4	8.83333	35	27	45	20	30	24	2	1.5	3	4.5	3	3
229	1.5343	0.94358	1.08892	0.268049	0.106074	-0.0759911	-0.00406073	-0.0835388	2		0.25	15.4167	28	22	28	17	17	14	0	3	1.5	4	4	3.5
230	1.70463	-1.05784	1.77447	0.78022	0.067593	-0.148831	-0.00476383	-0.0299803	2	3	0.2	26.6667	14	28	42	27	29	29	2	2	4	3	2.5	2.5
231	-1.19111	-1.05784	0.0606008	-0.448686	0.0499	-0.0481203	-0.0289265	-0.0374473	7	4	1	8.33333	13		31		14	18	3	3.5	4.5	1.5	4	2
232	1.87497	-1.05784	1.08892	2.49979	0.0859579	-0.0849714	-0.00777304	-0.115113			0	47.5833	12	22	42	19	28	22	0	3	4	2	2.5	4
233	0.852945	-1.05784	-0.967718	-0.366623	0.0861682	-0.0900376	-0.00856948	0.0163914	2		0.2	35.7273		19		10	13	13	1	3	3	4	4.5	4
234	-0.339421	-1.05784	1.77447	1.51257	0.0320645	-0.0455801	-0.0159376	0.0532177	17		0.4	23.25	18	15	33	15	18	22	6	3.5	3.5	3	4	2.5
235	0.682607	-1.05784	0.403374	0.88318	0.0813423	0.0173984	-0.016177	-0.0620357	8	5	0.2	40.0938	23	26	36	16	18	16	0	2	3	2.5	4	3
236	-0.850435	0.94358	-0.624945	-0.512847	0.0649988	-0.0461952	-0.00155424	0.0611915	7	4	0.2	25.4444	27	27	31	12	15	20	2	3	3	5	4	4.5
237	-0.339421	0.94358	-0.624945	-0.856333	0.0434235	-0.0502847	-0.0259076	0.0166841	3		0.4	35.0521	18	24	29		17	15	1	2.5	4.5	3	5	5
238	0.00125479	-1.05784	0.0606008	0.730247	-0.0353243	-0.0115282	0.00481174	0.0748839	2	5	0.2	19	19	21	35.6667	15	17	27	0	2.5	3	3	3.5	4.5
239	-0.339421	0.94358	-1.31049	0.447328	-0.0404428	0.025892	-0.0212748	0.027557	5	6	0	25.1667		24	33	13	14	12	4	3	3	3	4.5	4.5
240	0.512269	0.94358	-0.624945	-0.0753165	0.0702576	-0.368157	0.0107887	-0.138413	14		0.8	15.7273	12	14		8	7	9	11	3	3	4	3	2.5
241	-0.169083	-1.05784	0.403374	-0.225314	0.0486818	-0.0514771	0.00226712	0.116633	2	2	0.6	16.3333	16	27	42	16	22	21	2	2.5	2.5	3	3.5	5
242	2.897	-1.05784	1.08892	1.07323	0.0970023	-0.175039	-0.0130175	-0.0339213	4		0.2		20	15	16		29.6	17	2	3	4	2	3	4
243	1.19362	-1.05784	1.43169	0.658074	0.0117059	-0.0617278	-0.0118497	0.0975952	3	1	0.2	33.1	12	19	47	13	17	16	0	3	3	2	3	1.5
244	-1.36145	0.94358	-0.624945	-0.556042	0.0243667	-0.0884025	-0.00203343	0.206878	12		0.6	48.8333	23	24	17		16	10	0	1	4	5	5	4.5
245	-1.02077	0.94358	-0.967718	-0.468421	0.0788889	-0.11271	-0.0042408	0.091331		5	0.2	34.2812			35		20	19		3.5	2.5	3	3	3
246	-0.850435	0.94358	-0.624945	-0.752141	-0.00582278	-0.0153945	-0.0146424	0.188619	13	4	0.4	29.75	21	20	25		23	22	3	4.5	2.5	4.5	4	3
247	-0.169083	-1.05784	0.0606008	0.216044	0.0733173	-0.0194048	0.00412039	0.218305	3	4	0.4	33.1667	22	26	49	16	18	20	1	1.5	3	2	3.5	4
248	0.341931	0.94358	-1.65326	-1.09945	0.0486866	-0.0298598	0.00236281	-0.00631134	13		0.6	21.4167	21	19	13	15	15	14	0	3.5	3.5	4	4	2
249	0.341931	-1.05784	1.77447	1.22773	0.184301	-0.0575314	-0.00750856	-0.0132935	4		0.2	28.0833	22	25	42	16	19	26	4	2	2.5	1.5	3	3
250	1.36396	0.94358	-1.31049	-0.69368	-0.0416322	-0.116777	-0.00077518	0.0815679			0.2	41.2083	27	22	9	19	21	5	2	3.5	3	2.5	4.5	2
251	0.512269	-1.05784	-1.31049	0.0591912	0.0717486	-0.0202671	-0.017149	0.00701334	6	5	0.4	26.2708	12	21	18	11	10	11	2	2.5	3.5	2	4	3
252	0.341931	-1.05784	-0.624945	0.0497995	0.0599914	-0.109226	-0.00933438	-0.0458097	12		0.4	21.3625	15	18	33		10	13	0	2.5	3	3	2.5	3
253	0.00125479	0.94358	-0.967718	-0.277676	0.108985	-0.380733	0.0368678	-0.110033	9	6	0.2	22.6042	23	18	18	7	12	11	0	3.5	4	1.5	5	4
254	-0.850435	-1.05784	-0.624945	0.611872	0.0247512	-0.0620203	-0.0107238	-0.231126	3		0.2	24.75	13	15	33	17	15	18	2	3	3	4	5	2.5
255	0.171593	0.94358	1.43169	-0.282202	0.0245758	0.0293559	-0.00868617	0.15733	6	4	0.2	17.5	23	29	42	17	21	24	0	3	3	3	5	4
256	-0.680097	-1.05784	1.77447	-0.162198	0.00523008	-0.348213	-0.0215212	-0.296029	5	6	0.4	17.8229	14	25	42	16	16	17	1	4	3.5	2.5	4.5	4
257	-0.509759	-1.05784	-0.624945	-0.0030954	0.10453	-0.036648	-0.00767423	0.152135		3	0.4	46.4545	25	17	31.5	16	25	15	0	4	2.5	3	5	3
258	0.171593	-1.05784	1.77447	0.440323	0.0550436	-0.0158081	-0.00321674	0.0505543	3		0.2	21.0312	24	19	45		20		1	1	2.5	2	5	4
259	-0.850435	0.94358	-0.967718	-1.70031	0.0898382	0.00400238	-0.0194238	-0.232539	4	5	0	34.1875	29	25	12	17	18	16	1	1.5	2.5	4.5	5	3
260	0.00125479	0.94358	0.403374	-1.38509	0.073138	-0.0918795	-0.0103977	-0.0746949	8	4	0.2	14.0833	16	18	28	11	13	14	13	3.5	2.5	2	4.5	2.5
261	0.341931	0.94358	-0.282172	0.345146	0.0644227	-0.201484	0.00137478	-0.233014	7	5	0.4	39.25	25	16	49	15	14	11	4	3	3.5	3	4	4.5
262	-1.53179	0.94358	0.746147	0.800948	0.0635565	-0.141929	-0.00193458	0.132348	4	7	0	36.5625	22		42		17	21	0	4	2	2	5	3
263	-1.02077	-1.05784	-0.624945	0.882326	-0.0102815	-0.00960126	-6.07074e-05	0.0954247	3	5	0.2	31.5	19		38		20	18	0	3	2	4	4	4
264	-0.339421	0.94358	0.0606008	-0.391175	0.0522022	0.00657364	0.000319889	0.0446693	5		0.2	27.8333	19	18	35.2	14	17	16	0	3	3.5	3.5	3.5	2.5
265	-1.19111	0.94358	-0.967718	-1.1039	0.163736	-0.0763201	-0.00438344	-0.12699	7	4	0.6	27.8333	24		25		20	24	1	3	4.5	2.5	2	3
266	-0.850435	-1.05784	0.0606008	3.87336	0.149878	0.0546639	-0.0068799	0.0420002	2	5	0	20.8542	16	20	20		16	14	2	3	2.5	2	4	2.5
267	0.512269	-1.05784	1.77447	0.968309	0.0221928	-0.0124423	0.00504803	0.213643	4	6	0.4	37.3333	30	28	45	26	28	29	0	1	2.5	4	5	5
268	-0.680097	-1.05784	1.08892	0.0348874	0.482439	-0.0603813	-0.0224701	-0.018683	3	3	0.2	28.5417	27	28	40	22	26	23	2	3	3.5	4	2	2.5
269	-0.169083	0.94358	-0.282172	-1.91418	0.0940617	-0.110974	-0.00152906	-0.159336	3	4	0.4	27.875	25	23	21	12	22	22	1	2.5	4	4	3.5	3
270	-0.169083	-1.05784	-0.624945	-0.697415	0.120366	-0.205075	0.00706619	0.110091	4	6	0.2	14.8333	17	25		19	20	23	1	3	3.5	2	3.5	3.5
271	1.36396	0.94358	-0.967718	-1.36915	0.0446429	-0.161505	-0.00412739	-0.0284646	1		0.8	33.4167	24	24	28	14	15	14	4	4	2.5	2.5	3	3
272	-0.509759	0.94358	1.08892	-1.86187	0.127739	-0.0675183	-0.012174	0.0152328	5	6	0.2	24.1667	26	28	42	19	22	19	0	4	4	3	5	4
273	0.341931	0.94358	-0.624945	-0.587271	0.0646432	-0.120856	-0.0202529	-0.0299347	4		0	19.3333	20	12	30	11	15	11	1	2.5	4.5	4	4.5	2.5
274	-0.850435	0.94358	-0.624945	-0.724787	0.105778	-0.0601603	-0.0151639	0.0650509	10	6	0.6	35.3333	28	18	35	10	14	20	3	2.5	2	3	5	4
275	0.512269	0.94358	1.43169	0.468442	0.0739961	-0.024511	-0.00961534	0.0183061		5	0.4	35.6667	23	23	36	19	19	19	1	4	4	2.5	4	5
276	-1.02077	0.94358	0.0606008	-0.903865	0.0738434	-0.0768839	-0.00530705	0.0080605	6	6	0.4	44	19	23	33	12	13	14	2	3	3	4	4.5	4
277	0.171593	-1.05784	0.403374	1.79221	0.0684943	-0.0213669	-0.00671546	-0.0421496	6	5	0	30.5833	21	28	46	12	18	0	2	3	3.5	2	4	4.5
278	-0.339421	-1.05784	-0.624945	0.177006	0.0552851	-0.214143	-0.0150471	-0.178706	3	3	0.2	42.0833	33	18	14	14	16	13	4	4.5	2	3	5	4.5
279	-0.169083	-1.05784	-0.967718	1.08465	0.0605935	-0.175453	0.00971678	-0.0994276	10	7	0.4	40.25	27	25		15	18	20	0	4	4.5	4	3	4
280	-1.02077	0.94358	0.746147	-1.38432	0.111808	-0.172687	-0.00983192	-0.130658	6	3	0	33.4167	27	29	30		23	19	2	3.5	3.5	4.5	5	5
281	-0.169083	0.94358	-0.967718	-2.19872	0.0508985	-0.247171	-0.00641842	-0.110838	7	7	0.2	42.2812	30	25	17	18	25	25	0	4	3.5	5	4.5	3.5
282	0.852945	-1.05784	0.0606008	1.0559	0.0863308	-0.00516408	-0.0070627	-0.00685957	5	5	0.6	23.7917	26	21	39	22	25	23	0	3	3.5	4	5	4.5
283	1.36396	0.94358	-1.31049	-2.80543	0.0367149	-0.0674263	-0.00241713	0.0595703		2	0	24.9896	16	23	22	15	15	15	1	4	3.5	4.5	4.5	2
284	-1.36145	-1.05784	-0.967718	0.00583217	0.0699866	-0.0449552	-0.0194227	0.0162714	9		0.5	21.9091	19	25	30		15	16	2	2	3	3.5	4	3.5
285	0.171593	0.94358	-0.624945	-0.741469	-0.0403177	-0.090847	-0.00703689	0.1166	3	3	0.6	47.5833	24	30	21	21	25	24	1	2.5	3.5	4	4	3
286	-0.850435	0.94358	-1.31049	0.141956	0.0304521	-0.0602572	0.0109111	0.123169		5	0.4			25	22		19	19	0	4	4	3	4.5	3
287	0.852945	-1.05784	1.43169	2.0053	0.0671485	-0.0692996	-0.00548572	0.042712	11	6	0	24.4167	15	23	39	16	19	15	2	2	2	2.5	4.5	2.5
288	-1.19111	0.94358	0.746147	-0.0183057	0.234583	-0.0629648	-0.012951	0.0067888		5	0	55.4896	18	23	42		20	23	0	3	4	3.5	5	4.5
289	-0.509759	0.94358	0.403374	-0.766744	0.0954585	-0.0738161	0.00475848	0.0751443	10	5	0	26.2708	19	23	21	16	16	11	0	2.5	3	4.5	4	4.5
290	-0.850435	0.94358	0.746147	-0.534588	0.0536126	-0.0944964	0.00118491	0.101558	6	8	0.4	43.5833	18	27	30	17	18	22	1	3.5	4	4	4.5	4.5
291	1.19362	-1.05784	-0.967718	1.22145	0.0595544	-0.063437	0.0124115	0.132458	5	7	0.4	52.5	25	25	42	16	17	16	1	4.5	4.5	2.5	4	3
292	0.00125479	-1.05784	-0.282172	1.33022	0.113834	-0.0105696	0.00250744	0.0403021	5		0.6	35	22	21	47	19	20	17	0	2	4	2	4	3
293	0.341931	-1.05784	-0.624945	0.529777	0.114247	-0.167534	-0.0105588	0.170408	0	3	0.4	23	18	29	45	16	20	21	0	3	3	4.5	5	3.5
294	-0.169083	0.94358	-0.624945	-0.519701	0.049405	-0.0963017	0.00283356	0.0429405	12	3	0.2	14.1667	18	21	23	7	12	15	3	3	2.5	4	4	4
295	-0.169083	-1.05784	1.08892	-0.290909	0.164011	-0.111605	-0.00976963	0.0631808	3	7	0.2	65.6667	26	26	48	25	27	25	2	2	4	3	4	4
296	0.171593	-1.05784	-0.282172	0.847779	0.102433	0.0198441	-0.0219658	-0.028597	2	4	0.4	38.6667	13	20	47	15	16	21	1	1.5	4	4.5	4.5	3
297	-1.70213	-1.05784	1.08892	0.781001	0.164815	-0.168362	-0.0283995	0.0572642	9	4	0.2	17.5	21	22	42		12	10	7	4	3	3	4	4.5
298	1.36396	-1.05784	-0.624945	0.805983	0.0787909	-0.198332	-0.0132236	0.0256926	0		0.6	25.25	18	17	36	15	21	18	0	3.5	2	4.5	2.5	3
299	-0.339421	0.94358	-0.967718	-0.540717	0.053176	-0.00292409	-0.000734542	-0.0591693		3	0.4								2
300	0.171593	-1.05784	0.403374	-0.011944	0.0495676	-0.125262	-0.000566375	0.0647325	3	7	0.2	34	20	19	32	14	17	10	0	3	2.5	2	4.5	1.5
301	0.512269	-1.05784	1.08892	0.695637	0.0989539	-0.282182	0.00351351	-0.181418	7	5	0.6	63.1042	22	21	37	19	25	25		2	4.5	2.5	3	3
302	-1.02077	0.94358	-0.624945	-0.12723	0.0565537	-0.0382165	-0.00346437	0.0158305	5	5	0.2	45	23	32	15	20	18	22	0	3.5	4	3	5	3.5
303	-0.169083	0.94358	-0.624945	-1.33298	0.0448996	-0.1584	0.00993352	0.0303241	9	6	0.4	29.6667	24	26	31.8333	18	20	17	1	3	4	3.5	3	4.5
304	1.36396	0.94358	-0.967718	-1.43345	0.0277025	0.0115325	0.00937243	0.127678	11	6	0.2	30	19	32	22	18	21	24	1	5	3	3.5	4.5	4.5
305	0.171593	0.94358	-1.99604	-0.87243	0.0294772	0.00782813	0.00277975	0.0886425	6	6	0	38.3333	17	25	18	15	16	19	0	2.5	3.5	4.5	4.5	4
306	0.171593	-1.05784	1.43169	1.05127	0.13263	-0.0330653	-0.000753046	-0.0296787	2	4	0.5	39.0833	33	27	49	15		17	0	3	3.5	5	3.5	4.5
307	-0.509759	0.94358	-0.282172	-1.32578	0.0643783	-0.131946	0.00287963	0.0939102	12		0	29.75	21	27	33	16	24	21	0	3	2.5	3	3	3
308	1.70463	0.94358	-0.282172	-0.849342	-0.0113298	0.0633219	-0.039626	0.0440743	2		0.2	30.4167	13	22	34	12	15	17.8	0	2	4.5	1.5	3.5	3.5
309	1.70463	0.94358	-1.65326	-0.954799	0.166619	-0.0394376	-0.00364416	0.0731383	4	0	0.2	23.5833	28	14		19	19	20	1	2	3.5	3.5	3	4
310	-0.339421	0.94358	-0.967718	-2.45744	0.0667256	-0.145553	0.00715738	-0.042103			0	15.5	25	19	10	10	11	11	0	3	2.5	3	3.5	1.5
311	1.02328	-1.05784	-0.282172	-0.464059	-0.0133525	-0.117914	-0.00538451	-0.131428	5	3	0.4	24.4167	20	18	25	15	16	15	7	3.5	4	2	4	2.5
312	1.19362	-1.05784	0.403374	1.17	0.0439165	-0.0410862	-0.00756399	0.273433	5		0.2	52.3333	23	27	40	22	24	23	1	3.5	3	4	2.5	3
313	0.341931	0.94358	-1.65326	-0.845737	0.109978	-0.167751	-0.0205916	-0.151793	5		0.4	25.6875	26	14	18	15	15	18	1	4	3.5	2	3	3.5
314	1.02328	0.94358	-1.65326	-1.20116	0.174961	-0.00683336	-0.0241789	0.0936962	4	5	0	26.0833	32	18	21	14	14	15	2	4	3	3	4.5	4
315	-0.850435	0.94358	0.746147	-1.11445	0.0692186	-0.078349	-0.00863601	-0.00491944		4	0	28.1562	24	20	38	22	21	19	0	4	3	4	4.5	4
316	0.171593	0.94358	-1.31049	-1.51309	0.0653992	-0.0154123	-0.016694	0.0722931	4	4	0.4	36	24	20	12	20	22	16	0	3.5	3	3	2.5	3
317	-0.680097	-1.05784	1.08892	0.0925001	0.0931092	-0.104406	0.0102994	-0.0605403	7	5	0	24.5833	20	33	5.25	23	22	17	2	3	3.5	4	4	4.5
318	0.00125479	-1.05784	-0.282172	1.26585	0.0404951	-0.178195	0.00922334	0.152398	0	5	0.2	37.7083	27	29	32	19	23	13	0	1.5	3	5	5	3.5
319	-0.509759	-1.05784	0.0606008	1.90974	0.124446	0.00607235	0.00304406	0.0853645	8	4	0.8	17.75	25	31	40	11	18	15	0	2.5	3.5	3	4	4
320	1.02328	0.94358	-0.967718	-0.990854	0.0629118	-0.197531	-0.00254585	-0.174149	16		0.4	44.0833	18	20	42	15	14	20	1	3	4.5	3.5	5	3
321	0.171593	-1.05784	1.43169	-0.385542	0.154115	-0.0491657	-0.00436009	0.104175	4	6	0.6	31.2727	29	18	42	14	17	16	0	4	1.5	3	3	3
322	-1.19111	-1.05784	-1.31049	2.05442	0.0650332	-0.293687	-0.0129784	-0.0477995	2		0.2	18.4545	20	23	33		15	21	0	2.5	4	2.5	3	4
323	-1.53179	-1.05784	0.746147	-0.530678	0.0384535	-0.175662	-0.00379779	-0.0602955	13		1	30.25	19	22	20	0	16	14	4	3.5	3	3.5	3	3
324	0.341931	-1.05784	1.77447	1.84937	0.0163712	-0.0197488	0.00153813	-0.0856032			0.8			24	46	19	17		0	2	3.5	4	4	3
325	-0.850435	-1.05784	-0.624945	1.42731	0.0335975	-0.0567084	0.00155793	0.0196929	0	6	0.6	25.6667	18		42		24	26	0	1.5	3.5	5	4	3.5
326	-0.850435	0.94358	0.0606008	-1.63686	0.124034	-0.0392799	-0.0116884	0.0914625	1	4	0	27.0833	33	22	34	26	15	15	0	1.5	4.5	4.5	5	5
327	-1.70213	-1.05784	-0.967718	-0.79361	0.00577335	-0.0631736	-0.000116059	0.0274973	5	5	0.4	19.0833	24		30.4286		23	19	1	1.5	3.5	4	4.5	3
328	1.19362	0.94358	-0.967718	-0.492069	-0.0536664	0.0618459	-0.00629707	-0.0654729	7	4	0.4	26.9062	23	18	21	21	21	14	0	4.5	1.5	4.5	4	3.5
329	-1.02077	0.94358	-0.282172	-0.615923	0.0780364	-0.304225	-0.00875242	-0.205349			0.4	24	20	18		13	14	18	6	3	4	3	4	4
330	1.87497	0.94358	-1.31049	-0.577453	0.0405781	-0.109652	-0.00137593	0.0807779	5	3	0.4	36.5	21	15	12	15	16	11	0	1	3.5	3.5	5	2
331	0.852945	-1.05784	-0.624945	0.354471	0.0269798	-0.107379	0.00689137	0.0262559	8	4	0.8	43.6875	13	12	30	13	6	9	1	2.5	2.5	3.5	3.5	3.5
332	-0.680097	-1.05784	-0.282172	0.374062	0.0827319	-0.0451984	-0.00921958	0.0419196	4	4	0.2	16.75	16	14	35	14	21	21	0	1.5	3	4.5	3.5	5
333	-0.850435	-1.05784	0.0606008	1.92312	0.0680272	0.0212271	0.00136249	0.157442			0.4								0
334	-0.509759	0.94358	-1.65326	-1.23382	0.0750448	-0.0951366	-0.0113578	-0.00198283	4	1	0.6	24.6667	28	15	21	14	15	15	1	2.5	3	4	4	2
335	1.5343	0.94358	1.08892	-0.981949	0.121239	-0.0343823	-0.00223827	-0.0806544	11	3	0.2	35.4444	23	22	30.6667	3	22	20	4	2.5	2.5	2	3.5	3.5
336	1.02328	-1.05784	-1.65326	0.458877	0.125373	-0.0737131	-0.00707781	-0.0104955	3		0.4	20.1667	22	26	21	15	23	19	1	3	4.5	2	3	3
337	1.5343	-1.05784	-0.282172	0.221937	0.094588	0.0804572	-0.0132215	0.0799345			0	71.2727	22	27	37	18	16	17		3	4.5	3.5	4.5	4.5
338	0.00125479	-1.05784	-0.282172	0.133122	-0.0131996	-0.0238474	-0.000762609	0.119248	6	5	0.6	24.6667	22	22	24	17	22	24	4	1.5	3.5	2	3	4.5
339	0.00125479	0.94358	-0.282172	-0.914285	0.0468773	0.0497308	-0.0118691	0.199198	10	6	0.4	37.5	22	30	36	18	20	25	6	3	3	3	3.5	3.5
340	-0.680097	0.94358	1.43169	0.617183	0.0655985	-0.0877414	-0.0161532	0.014537	7	3	0.4	37.8854	24	21	42	14	20	16	0	2.5	4	3	4	2
341	-0.169083	0.94358	1.08892	-1.55436	0.109527	-0.102859	-0.00686537	0.0371762	6	4	0.2	21.6354	17	26	33	5	14	16	1	4	3	3.5	4.5	4.5
342	-0.169083	0.94358	-0.624945	-0.809362	0.0519218	-0.0927044	-0.00952583	-0.00279623	8	5	0.4	29.3333	22	27	45	25	25	21	0	2	4	4	4	4
343	-1.53179	-1.05784	-0.624945	0.792089	0.0357778	0.0150124	-0.00412287	0.109396	2	3	0.2	34.3646	17		28.8571		14	11	0	2.5	4	2	5	4
344	-0.169083	0.94358	-0.967718	-2.17901	0.0493902	-0.385166	0.0248193	-0.15356	3		0	38.8333	30	22	27	15	15	15	2	2	3.5	3.5	4	4
345	-0.169083	-1.05784	0.0606008	-0.37973	0.0848057	-0.0833402	0.0102474	0.013617	6	5	0.4	56	24	28	42	18	22	21	0	3	3.5	5	4.5	5
346	-1.53179	0.94358	0.746147	-1.07433	-0.0944607	-0.0923565	-0.00443031	0.0567293	7	2	0.4	28.9167	25	23	42	21	21	21	1	2.5	3	3.5	3.5	2.5
347	0.852945	-1.05784	0.403374	2.35581	0.090769	-0.237069	0.00663153	-0.123449		7	0.2	41	21	21	43.75		21	17	0	1	2.5	4.5	5	4.5
348	0.341931	0.94358	-0.624945	0.0721717	0.0448744	-0.104117	-0.000762427	-0.0242145	10		0.4		23	19	32.3333	21	27	29	3	3.5	4	4	3.5	2.5
349	-0.339421	0.94358	1.43169	0.345978	0.0692422	-0.0409511	-0.00423657	0.00873274	8	6	0.2	44.125	23	26	49	19	18	25	1	4	3.5	3.5	5	4
350	0.171593	-1.05784	1.08892	1.3668	0.0247508	-0.0379865	-0.00607561	-0.00784626	2	5	0.8	24.8333	19	18	32	13	17	19	0	2.5	3.5	3	3.5	2.5
351	-0.680097	-1.05784	-0.624945	2.26924	0.0294281	-0.03396	-0.00518196	-0.000191877	3		0.8	11.0568	17	15	35	12	19	17		3.5	3	3.5	2	3.5
352	-0.509759	0.94358	-0.967718	-1.25784	0.114224	0.00504401	-0.00566192	-0.490184	6	5	0.4	30.6354	16	18	26	15	15	14	1	2	2.5	5	4.5	3.5
353	1.19362	0.94358	-1.31049	0.199757	0.00818698	-0.0605534	-0.0112025	0.0721117	8		0.4	21.2727	25	31	15	13	23	15	3	4	4	3.5	3	4.5
354	0.512269	-1.05784	0.746147	0.924151	-0.0280945	-0.20202	-0.0107677	-0.0618513	2		0.6	23	15	21	24	11	16	20	1	3.5	3	4	2	3
355	2.38599	0.94358	-1.31049	-0.1131	0.0688462	-0.0999511	0.00104872	-0.0333115	3		0.6	13.75	18	15	28	9	18	14	1	2	2	1.5	5	5
356	0.341931	-1.05784	1.43169	1.47966	0.0931023	-0.391576	0.0238287	-0.254355	7		0.2	35.6667	27		36	19	24	20	3	4	3.5	2	3	3
357	1.70463	-1.05784	-0.624945	-0.528695	0.105343	0.0155736	-0.00955173	0.00446653	2	5	0.4	38.9167	23	33	42	14	15	12	0	2	2	4	3.5	3
358	0.00125479	0.94358	1.08892	-0.0115953	0.091975	-0.0454177	0.0168095	0.0518803	4		0	28.3333	14	24	21		14	25	6	4	4	1.5	2	3.5
359	-0.509759	0.94358	-1.65326	-1.38595	0.309514	-0.0514191	-0.00685152	0.0309377	7	5	0.6	33.1042	18	19	25	17	16	23	0	1.5	4	2	2.5	3
360	-0.680097	-1.05784	-0.967718	1.78194	0.0927655	-0.100134	-0.0014528	-0.0104469	2	2	0.2	27.0625	16	16	12	10	11	15	0	3.5	4.5	5	5	3.5
361	-1.36145	-1.05784	1.08892	0.424803	0.0959605	-0.031679	-0.00337505	0.0898725		6	0.2	44.0104	27		21		28	23	1	2	3.5	3.5	4	3.5
362	1.36396	0.94358	-0.624945	0.000167355	0.0897169	-0.0133868	-0.000172314	0.0666303	4	3	0.2	29.5	30	18	12	13	12	14	0	2.5	2.5	3.5	5	4
363	1.19362	-1.05784	0.0606008	-0.187415	-0.0431891	-0.0912136	-0.0225961	0.0406263	3		0.2	34.8542	23	30	36		23	23	4	2.5	3.5	4	4	4.5
364	1.19362	-1.05784	0.403374	0.625359	0.0823347	-0.150026	-0.0162189	-0.0169878	6	6	0.2	38.4432	22	23	28	18	18	18	0	3.5	3.5	2.5	2.5	3
365	-0.509759	-1.05784	1.77447	0.743552	0.0387562	-0.0595369	-0.0157506	0.107244	1	7	0.2	38.15	26	22	29			22	0	2	3	3	4	3
366	-1.02077	0.94358	0.746147	-1.10779	0.0561991	-0.0601521	-0.00221972	0.0855142	11	5	0.2	31.5833	31	31	42	23	21	19	0	3	4	3	4	5
367	-0.680097	0.94358	0.746147	0.184602	0.0715228	-0.0306624	-0.00718365	0.0762164	4	6	0.4	31.2727	28	26	31	15	19	20	0	1.5	4	2.5	4.5	4
368	-0.850435	0.94358	-0.282172	-0.76677	0.0873273	-0.24896	0.0108125	0.00778155	8	4	0.2	30.25	26	18	27	15	13	12	1	3	3	2.5	4	3.5
369	0.852945	-1.05784	0.403374	-1.23189	0.0596681	-0.0128013	-0.0153406	0.0794247	6	3	0	15.4167	21	19		14	20	19	0	2	2.5	4	4.5	2.5
370	2.38599	-1.05784	0.0606008	0.394555	0.0490139	-0.0568353	-0.00921442	-0.0806049	10	5	0.2	19	19	16	35	15	8	14	2	4	3	2	1.5	2
371	-0.509759	0.94358	-0.624945	-0.326445	0.13373	-0.0862154	-0.00631346	0.0631047	2	3	0.4	26.4375	21	32	29	20	22	18	0	2.5	2.5	2	4.5	4.5
372	0.512269	0.94358	0.746147	-0.738007	-0.066746	-0.0566619	-0.0174598	0.0301909	12	5	0.4	29.9062	22	32	42	18	18	17	3	4.5	3	4	4.5	5
373	1.5343	0.94358	-0.624945	-0.355347	0.0826215	0.0225689	-0.00985311	0.0720131			0.5	26.4167	12		33		12	14	7	3	2	3.5	3.5	3
374	-0.680097	0.94358	0.746147	-0.814894	-0.0593575	-0.0419098	-0.00894065	0.0894153	3	6	0.4	24.8333	24	23	39	18	21	23	0	3	3.5	2.5	4.5	4
375	0.00125479	0.94358	-0.624945	-0.0774022	0.166408	-0.115364	-0.00686986	-0.00708676	1	5	0	21.6042	23	24	42	17	18	20	0	3	2.5	3.5	5	4
376	-0.680097	-1.05784	0.746147	2.33961	0.169969	-0.103653	-0.00311756	-0.00881605	0	6	0.2	25.4167	20	15	28	16	17	15	0	1	3	5	5	5
377	-1.53179	-1.05784	0.0606008	1.146	0.0549344	-0.12068	0.000351024	0.0157847	5	3	0	30	22		47		24	19	0	2.5	4	2	3	4
378	-1.70213	0.94358	1.43169	1.22916	0.0920804	-0.0691018	-0.00158997	-0.0739725	5	6	0.2	51.9167	24	25	18		27	30	1	2.5	3.5	4	3.5	4.5
379	-0.339421	-1.05784	0.0606008	-0.706721	0.0710647	-0.0716459	-0.0168909	-0.0882142	1	5	0.4	18.3333	25	22	34	18	24.8	21	1	3	3	2	3.5	4
380	0.852945	0.94358	0.403374	-0.734396	0.0126145	-0.263517	-0.034594	-0.205433	4		0.6	17.75	25	25	15	17	14.2	29	0	3.5	3	4	4	4
381	1.5343	-1.05784	-0.967718	0.45471	-0.0714049	-0.172356	-0.0326212	-0.162734			0.6	25.9167	19	14	37.8333	13	15	15	1	3.5	4	3	4	3
382	0.512269	-1.05784	1.77447	0.271454	0.142396	-0.0284406	-0.00248545	0.268128	3		0.6	63	24	25	32.6667	16	17	12	0	2	2.5	5	2	2
383	-1.53179	0.94358	0.403374	-0.0833979	0.118055	-0.0303068	-0.0106061	0.061924	10	7	0	32.1875	23		8		16	17	1	5	3	4	4.5	3.5
384	0.341931	0.94358	1.77447	-0.973809	0.0955014	-0.0881196	-0.00980493	0.0589595	1		0.4	38.8125	27	25	42	24	24	12	2	1.5	3	4	4.5	5
385	-0.680097	-1.05784	0.403374	1.26731	0.0734465	-0.151484	0.0231452	0.0176774	1	7	0.2	72.9688	30	33	45	19	21	24	1	1.5	3.5	2.5	4.5	3.5
386	0.00125479	-1.05784	0.403374	-0.0760055	0.104334	-0.0317253	-0.0198689	-0.0985967	7	2	0.2	52.4792	23	24	35	15	16	16	1	2.5	3	4	3.5	3.5
387	0.341931	0.94358	-0.624945	0.0281301	0.143563	0.0374297	-0.0123255	0.0202213	6	5	0.2	36.75	21	23	15	15	16	19	0	1.5	3	3	5	4
388	-1.02077	0.94358	-0.624945	-1.88981	0.0174568	-0.141233	-0.000793789	-0.100125	7	3	0.2	30.1667	28	17	35		18	15	2	2.5	4	5	2	4.5
389	-1.02077	0.94358	-0.282172	0.235426	0.0764604	-0.00997642	-0.034825	-0.0829032	2	5	0.4	36.9688	30	24	35	23	22	25	0	1.5	3	2	4	3
390	-0.680097	-1.05784	1.77447	-0.481224	-0.01467	-0.049814	-0.00629563	0.00151608	6	5	0	45.6667	24	24	20	16	18	17	3	4.5	2.5	3	4.5	4
391	2.21565	-1.05784	-0.967718	0.426085	0.0595509	-0.109634	-0.00918423	0.131612		5	0	19.3333	25	23	29	21	17	14	0	3	3	3.5	3.5	2.5
392	-0.509759	-1.05784	0.403374	1.64703	0.0216938	-0.128439	-0.0125807	-0.132426	3	4	1	21.75	36	31	48	17	18	21	1	3	2	4	4	4.5
393	1.02328	-1.05784	1.08892	0.522888	-0.0259164	-0.258709	0.032337	0.21064	9		0.2	20.5	14	19	43	18	18	20	1	4	3	2	4.5	4.5
394	0.00125479	0.94358	0.403374	-0.354818	0.120651	0.00444448	-0.000466392	0.312678	2	5	0	26.6875	24	19	6	23	21	20	1	3	3	4	3.5	4
395	1.87497	-1.05784	-0.624945	0.565467	0.108951	-0.126965	-0.00617668	-0.0476783	9	4	0.4	21.75	31	21	42	18	19	20	1	3.5	4	2.5	4	3
396	-0.169083	0.94358	0.746147	-0.878142	0.037777	-0.00631221	-0.0217897	0.191071	4	6	0.2	22.75	27	27	42	16	19	24	0	1.5	3	4.5	4	4
397	-0.509759	0.94358	0.746147	-1.30271	0.180339	-0.0933866	0.0038355	0.122393	12	2	0.2	10.4167	24	22	33	13	21		6	4	3	4	3	3.5
398	0.00125479	0.94358	0.403374	-0.756841	-0.0784752	-0.0752482	-0.0131614	0.0705906	3	5	0.4	25.7917	30	24	4		25	25	2	3	5	5	4	4.5
399	0.171593	-1.05784	-0.624945	0.0547912	0.0460879	-0.183916	0.00394095	-0.0390227	5		0.2	24.1667	20	15	42	16	18	22	4	3.5	3.5	2.5	3.5	3.5
400	-1.02077	0.94358	-0.624945	-0.865301	0.0810595	-0.138749	-0.00464884	0.00200257	3	5	0.2	23	29	19	19	17	18	25	1	3	4	5	4.5	4
401	-1.53179	0.94358	1.08892	-0.881246	0.0605206	-0.0667925	-0.0133017	0.175091	8		0.2	66.7625	16		47		29	28	0	3	1.5	4.5	3	4.5
402	-1.53179	-1.05784	-0.624945	-0.230301	0.365172	-0.0205666	-0.016219	-0.102855	4	7	0.4	40.5833	31		18		20	19	2	4.5	3	2	5	3.5
403	1.36396	0.94358	0.0606008	-0.962146	0.0766812	-0.218016	-0.000249343	-0.0461831			0.2	25.6562	24	19	23	9	17	13	1	1	3.5	3	4.5	1.5
404	0.171593	-1.05784	0.403374	1.18015	0.0276206	0.130021	-0.0440032	0.136679	4	3	0.4	44.75	19	28	49	17	19	24	0	1.5	3	3.5	4.5	3.5
405	-0.680097	-1.05784	1.43169	0.407903	0.0348786	-0.0433431	0.00151885	0.101265	3	4	0.6	16.1562	20	20	48	12	17	18	0	2	2.5	4	2	4
406	-0.169083	-1.05784	-0.624945	-0.0771258	0.134702	-0.372698	-0.0133568	-0.29485	1	7	0.6	46.0312	27	24	47	21	23	20	0	2.5	3	4	5	4.5
407	0.512269	-1.05784	0.0606008	0.0509051	0.0740238	0.0358145	-0.00683119	0.0691862	5		0.5	35.0833	20	22	35	12	15	12	1	3.5	4.5	3	4	3.5
408	-1.53179	0.94358	-0.282172	0.123443	0.045564	-0.0540031	-0.0030904	0.0477734	5	5	0	24.5625	25		42		21	23	0	1	3.5	3	3.5	3
409	1.36396	-1.05784	-0.282172	1.54919	0.213028	-0.144249	-0.00574516	-0.0482926	11	3	0.6	42.25	24	23	29	19	17	17	4	4	2.5	4	4	4.5
410	-1.36145	-1.05784	0.746147	1.81395	0.0651129	-0.0166169	0.005907	0.0746853	1		0.2	31.25	24		19		11	16	3	2	3	2	4	4
411	1.5343	-1.05784	-0.282172	1.38287	-0.0194865	-0.0807902	0.0185518	0.053494	3	4	0.2	34.3333	26	18	42	16	16	16	0	4	3.5	4	4	4.5
412	1.19362	-1.05784	-0.624945	2.35709	0.0227092	-0.228562	0.0212684	0.00107493			0								2
413	2.04531	-1.05784	0.746147	-0.144813	0.0631426	-0.116264	-0.00473089	0.0159979	6		0.6	16.9896	17	22	37	16.8	24.5	21.4	3	2	4	3	3	2.5
414	-0.850435	0.94358	-0.624945	-0.671474	-0.0318705	-0.0950612	-0.00757154	-0.118304	5		0.4	44.3021	20	21	36		17.6	24	3	3	3.5	1.5	3	2.5
415	0.852945	-1.05784	1.77447	0.00896056	0.0964199	-0.171941	0.0110213	0.013881		2	0.2	27.4167	25	17	49	27	22	19	2	4	4	2	3.5	4
416	0.682607	-1.05784	1.43169	0.694301	0.146124	-0.0571477	-0.00844904	-0.116551	7	4	0.2	26.5729	31	28	42	11	17	10	4	2.5	4	2	3.5	1.5
417	0.341931	0.94358	1.08892	-1.01336	0.0672665	-0.218625	0.0246267	-0.00891927	6	2	0.2	23.6354	21	16	30	10	11	20	0	1	3.5	2	5	4
418	-1.19111	0.94358	1.08892	-0.269892	0.021689	-0.105705	0.0094568	0.0620722	11	5	0.2	38.4167	26	28	18		26	22	3	3.5	4.5	3.5	4	4.5
419	0.682607	0.94358	-1.65326	-0.406004	0.0404378	-0.00290021	-0.000697679	0.057735	7		0.4	24.75	15		30	18		12	3	1	3	4	3.5	4.5
420	1.02328	0.94358	-0.282172	0.86233	0.0623434	-0.240647	-0.00435615	-0.147372	7	3	0	22.0625	20	19	21	18	22	20	1	4	4	4	2.5	3
421	1.02328	-1.05784	-0.282172	1.00457	0.00329822	-0.144827	0.0157015	0.159653	2		0.5	74.9167	25	22	15	18	15.2	15	0	3	3	4	4	4
422	-0.509759	0.94358	-0.967718	-0.00537661	0.052889	-0.110844	-0.0102098	-0.0525928	6	4	0.4	30.9792	22	29	25	16	13	19	2	2.5	2.5	3	4.5	3
423	-0.680097	-1.05784	0.746147	2.10272	0.0726295	0.0437609	-0.0135741	-0.00426594	12		0.4	30.3333	27	25	35	16	15	15	1	3.5	3.5	4	3.5	4
424	0.341931	0.94358	-0.624945	-0.207011	0.0635215	-0.200723	0.00220883	0.189914	10	5	0	39.25	19	30	36	21	26	24	2	5	3.5	3.5	4	4
425	-1.02077	0.94358	-0.967718	-0.547287	0.169932	-0.0949801	-0.00497089	0.0735533	4	8	0.2	34.75	28		18		16	16	0	3	3	3	3	4
426	-0.850435	0.94358	0.746147	-0.313301	0.0601546	-0.0435113	-0.0024966	0.163927	1	2	0.4	33.75	26	22	37		18	26	1	1	2	4	5	2.5
427	1.87497	-1.05784	1.77447	1.49801	0.0911017	0.0379962	-0.000720295	0.107021			0.4	34.5208	27	33	47	25.8	18	20	1	4	2	4	3	4.5
428	1.36396	-1.05784	0.403374	0.158747	-0.156988	-0.0202038	-0.0145039	-0.0527168	3		0.2	39.4167	21	25	42		14	20	2	3	2.5	3.5	4	2.5
429	-0.680097	-1.05784	0.0606008	0.92971	0.0590448	0.0541264	-0.024968	0.13707	7	7	0.6	19.6146	30	27	28	21	18	23	1	2	4	3	2.5	2.5
430	0.171593	0.94358	-0.624945	-0.359672	0.0975216	-0.0681634	0.00673885	0.115221	5	6	0.2	25.5	21	21	42	22	20	20	0	3	3	3	4	4.5
431	-1.36145	0.94358	-1.65326	-0.764859	0.0517409	-0.039797	0.000790892	0.119533		2	0.2	46.2727	28		15		26	22	1	2	4	3	4	4
432	-1.19111	0.94358	0.403374	-1.23671	0.0663611	-0.0701691	-0.00638993	-0.0401435	6	5	0	15.8333	21		22		9	8	0	2	1.5	4.5	3	3
433	0.341931	-1.05784	-0.282172	-1.04445	0.0751344	-0.037651	-0.00861761	-0.144613	6		0	28.3333	22	23	21	14	14	14	2	1.5	4	4.5	4	3
434	0.341931	0.94358	-0.624945	-0.447337	0.0594463	-0.150641	0.0019407	0.00201724	2		0.2	21.1667	19	17	15	14	15	15	0	3	4	4	5	4
435	1.02328	0.94358	0.403374	-0.257788	0.0497816	-0.0398416	-0.0210561	0.0144807	8	6	0.4	31.8542	26	23	36	21	19	24	2	3.5	5	3	3.5	2.5
436	-1.02077	0.94358	0.746147	0.0121472	0.0211473	-0.187544	0.000226776	-0.306764	6	4	0.6	27.6146	27	29			17	17	4	4	2.5	3.5	4.5	4
437	-1.36145	-1.05784	-0.624945	0.106094	0.247752	-0.11032	-0.00409346	-0.0609698	9	4	0.8	27.2188	19		31		11	10	9	3	3.5	3	3.5	1.5
438	0.852945	-1.05784	-0.624945	1.39522	0.107134	-0.0981701	-0.00677357	-0.035297	3	2	0.2	33.6667	24	25	42	17	17	15	1	2	4	4	4.5	4
439	-0.850435	0.94358	1.77447	-0.962957	0.049302	-0.00697229	-0.0223571	-0.0154337	4		0	19.8542	22	18	42	14	17	15	2	4	3	2.5	5	3
440	0.341931	-1.05784	0.0606008	0.182508	0.060692	-0.240153	0.00163783	-0.181171	12		0.4	3.5	14	10	16	11	10	20	5	5	4.5	1	3	3
441	2.38599	0.94358	-1.65326	-0.84985	0.0564471	-0.00443454	-0.0316376	0.0158241		7	0.4		18	18	23	28	30	28		1	5	1	1	1
442	0.682607	-1.05784	-0.967718	0.379808	0.0780966	-0.00733165	-0.00660054	0.0535351	4	5	0.2	29.6562	22	21	21	15	16	14	1	3	2.5	2.5	4	2
443	-1.02077	0.94358	1.08892	0.0228098	0.0450829	-0.0436358	-0.0101207	0.0714828	7	6	0	30.6667	24		42		21	24	0	1.5	2	4	4	4.5
444	-0.680097	-1.05784	0.746147	2.57526	0.0877227	-0.456202	0.0189558	-0.0293483	3		0.4	33.8333	21	18	24	29	29	29	1	4	4.5	2	3.5	5
445	-0.509759	-1.05784	0.0606008	0.838729	-0.0106249	-0.0974901	-0.0102806	-0.0716038	1		0.4	42.25	22	25	35	19	17	19	1	1.5	1.5	4	3	2
446	-1.02077	0.94358	0.403374	0.0301808	0.10028	-0.101292	-0.0128513	-0.112446		7	0.2	46.0833	25	23	35		22	24	2	4.5	4	2	4.5	5
447	1.02328	0.94358	-0.967718	-0.697606	0.110992	-0.303493	-0.0378915	-0.294449	6	0	0.4	32.1667	33	27	29	16	7	11	3	3	3.5	3.5	4.5	2.5
448	-1.19111	0.94358	0.403374	0.233173	-0.0919184	-0.13561	0.0132347	0.159695	4	5	0	32.625	29	32	42	22	25	25	0	2	4	2	5	4
449	-1.02077	0.94358	0.0606008	-0.488116	0.0509734	-0.0999646	0.000220613	0.0376578	2	4	0.4	45.5	26	34	40	19	22	23	1	4	3	4	4.5	4
450	-1.53179	0.94358	-0.967718	-1.31349	0.0627085	-0.166627	-0.00271006	0.0118743	2	6	0.8	6.48958	11		11.2857		12	15	1	3	3.5	4	5	2
451	1.19362	0.94358	1.08892	-0.342302	0.0585181	-0.0466617	0.00277817	0.0918573	5		0.5	20.9375	21	22	24		23	21.4	1	3.5	4	4	4	3.5
452	0.00125479	-1.05784	-0.624945	0.807872	0.0889862	-0.00829711	-0.0110215	0.0222042	1	6	0.6	46.5	24	22	43	15	17	14	0	1	3	4	3.5	1.5
453	0.341931	0.94358	-0.624945	-1.47007	0.118479	-0.0762234	-0.00273939	-0.00768086	7		0.4	64.4167	23	29	17	18	20	26	1	4	5	4.5	4	2.5
454	-1.53179	0.94358	0.403374	0.0218235	0.00238257	-0.0688406	-0.00227502	0.0403079	6		0	30.7812					16	18	3	4	3.5	3.5	3	4
455	-1.19111	-1.05784	-0.624945	0.606752	0.0843967	-0.0565274	-0.00619052	0.111297	9	7	0	28.0833	17		28		17	15	0	2	3.5	2	4	2
456	-1.36145	-1.05784	1.08892	0.712824	0.0821867	-0.0108763	-0.00266445	-0.0162997	5	5	0.25	19.75	16	21	30	19	25	27	5	3	3.5	1.5	2	4.5
457	-0.339421	0.94358	0.746147	-0.200277	0.078806	-0.00552819	0.00516841	-0.021013	9	5	0.6	40.9375	26	34	42	21	22	18	0	2	3	4	4	4.5
458	-1.70213	0.94358	-0.624945	-0.788985	-0.060284	-0.179871	0.00768373	0.033846	8		0	32.3854	23	18	35		15	21	2	3.5	3.5	3	4	1.5
459	0.512269	-1.05784	-0.624945	0.476812	0.0409428	-0.0695172	0.00774994	-0.0968158	9	3	0.4	34	18	13	24	17	19	24	9	4	4.5	3.5	3.5	3
460	-1.70213	0.94358	-0.624945	0.399491	0.0982825	-0.0946127	-0.00859641	-0.0661807	4	3	0.2	25.0909	18	24	29		20	20	3	2	3	4.5	3	2.5
461	-1.02077	0.94358	0.746147	-0.363598	0.01922	-0.00437362	-0.0167015	0.151982	3	8	0.2	68	31		33.5714		24	24	0	2.5	4	4	4.5	4
462	-0.680097	0.94358	-1.65326	0.259189	0.108149	-0.304762	-0.0362916	-0.250907	11	4	0.2	20.5	27	19	25	11	13	15	1	5	4	3	4.5	2
463	-0.339421	0.94358	-0.624945	0.036325	0.116884	-0.240663	0.00806183	-0.108379	7	4	0.6	30.9091	23	29	21	23	26	22.6		3.5	3	3.5	3.5	4.5
464	0.512269	-1.05784	-0.624945	0.409173	0.0756111	-0.17722	0.0166376	0.162414	2	2	0.6	12.5	18	17	33	11	13	14	2	2	3.5	3.5	3	3
465	0.00125479	-1.05784	1.08892	-0.0995719	0.0749701	-0.0378651	-0.0227448	-0.0184706	1	5	0.6	25.4583	16	24	42	23	24	21	0	3	3	3	3	3
466	-1.02077	-1.05784	-0.624945	-0.567493	0.0897187	-0.0262945	-0.0192033	-0.0810425	1	4	0.2	38.3333	25		24		14	25	3	2	2.5	3.5	4.5	4
467	-0.339421	-1.05784	1.77447	1.26573	0.107285	0.00306126	-0.00786583	0.073468	3	4	0.4	36.3333	13	24	48	14	17	18	1	2.5	2	4	2.5	3.5
468	-0.169083	0.94358	-0.282172	0.416581	0.0852173	-0.0728137	2.78386e-05	0.0719943	4		0.2	51.5833	20	28	42	21	19	19	0	2	4	4	4	4
469	1.5343	-1.05784	-1.31049	-0.192534	0.046901	-0.134839	-0.00973193	0.124663	4	5	0.2	11.8333	19	21	41	15	14	15	0	1.5	4.5	2	5	3.5
470	1.19362	-1.05784	-0.967718	0.442273	0.107614	-0.148822	-0.0377162	-0.313467	4		0.4	33.75	19	23	18	17	16	20	2	3.5	4	1.5	5	2.5
471	0.682607	0.94358	0.403374	0.14768	0.0813194	-0.0857817	0.00292511	0.0800073	7	7	0	32.3646	20	23	36	12	13	25	1	4	3.5	4.5	4	3.5
472	1.19362	0.94358	-0.967718	-0.655403	0.0529531	-0.154863	-0.0214667	-0.111546		5	0.2	54.5	22	32	36	23	20.5	17	0	2.5	2.5	3	3	3
473	-1.36145	-1.05784	-0.624945	-0.369839	0.0293061	-0.0828339	-0.000629769	0.018222	5	4	0.4	19.5729	19	16	35		21		0	3	3.5	2.5	4	3
474	0.512269	-1.05784	-0.624945	3.27726	0.0605313	-0.121617	0.00256985	0.0113976	3	4	0.4	28.7917	13	26	39	16	19	14	0	1.5	3.5	2	3.5	3.5
475	-1.19111	0.94358	0.746147	-0.431461	0.136872	-0.0737846	-0.0239429	0.0680908		6	0.2				35		24		3
476	1.02328	0.94358	-0.967718	-0.59739	0.056246	0.00211167	-0.00223777	0.0475392	3	6	0.2	36.0833	12	26	27	24	27	20	0	2.5	2.5	2.5	4.5	4.5
477	-1.19111	0.94358	1.08892	-0.337092	0.0896613	-0.0798117	-0.00883416	0.0783102	4	6	0	29.625	28		35		28	28	0	1.5	4	3.5	5	4
478	0.512269	0.94358	1.08892	0.658084	0.0637664	-0.0571915	0.00853437	0.095779	7	6	0	31.9167	27	24	42	19	21	16	0	4	4	2	5	4.5
479	-0.339421	-1.05784	0.403374	-0.00837637	-0.00856865	-0.0402523	-0.0169971	0.115083	3	5	0.2	36.25	14	23	42	15	17	21	0	3	3	3	3.5	3
480	0.682607	0.94358	-1.31049	-1.2659	-0.0312188	-0.0566193	0.00320801	0.245242	6		0.4	51.6667	22	30	21	20	20	20	0	3	2.5	5	4.5	5
481	0.341931	0.94358	0.746147	-0.732669	0.0881739	-0.302594	0.00164077	-0.244961	9		0	43.4167	25	27	42	21	26.2	29.8	1	4	4	3	4	4.5
482	0.512269	-1.05784	0.0606008	1.30454	0.0685887	-0.253543	-0.0141799	-0.287929	4		0.2	5.6	29	33	46	16	15	15	1	2	3.5	4	3.5	3
483	-0.509759	0.94358	0.403374	-0.113282	0.0614422	-0.0602037	-0.00205018	0.12014	3	6	0.2	20.4167	24	16	30	17	20	20	2	4	2	2	3	3
484	-0.339421	0.94358	-1.31049	-1.05961	0.0884482	-0.140478	0.00586748	0.0835222	5	1	0.4	27.9375	12	17	0	6	8	11	1	4	3.5	3	3	2.5
485	-1.36145	0.94358	-0.624945	0.482983	0.0697124	-0.00528246	-0.0076127	0.134907	2	7	0.2	25.3636	34	26	28		20	14	0	2.5	4	3.5	3.5	3
486	-1.02077	-1.05784	0.746147	-0.340116	0.100087	-0.0271565	-0.00714547	0.0911362	2	4	0.2	37.25	32	24	43		22	25	0	3	3.5	2.5	4.5	4.5
487	-1.53179	0.94358	-0.624945	0.0590089	0.0337993	-0.106367	-0.00156297	-0.00611626	1	5	0	49.3958	20		33		14	11	0	3	3	3.5	4.5	2
488	1.36396	0.94358	1.43169	-0.756176	0.0862516	-0.145617	-0.0178317	-0.0695897	4		0.2	42.75	22	19		21	17	20	3	3.5	2.5	2	5	3.5
489	0.00125479	0.94358	1.08892	-1.42626	0.0495252	-0.0626655	-0.000616275	-0.05149	1	6	0.4	29.8333	26	31	42	25	22	19	1	4	3	4	4.5	3.5
490	-1.36145	0.94358	0.403374	-0.631284	0.036879	-0.0342102	-0.00746211	0.043585	7	6	0.2	25.2708	23		21		19	24	2	3.5	2.5	4	4.5	4
491	-1.02077	0.94358	-0.967718	-1.28165	0.110355	-0.0889576	-0.0109148	-0.0739397	2	3	0.2	22.6042	23	15	17		16	18	1	2.5	1.5	3.5	5	1.5
492	0.341931	-1.05784	1.43169	-0.00285975	0.052714	-0.0455613	-0.0134388	-0.0193126			0.2	24.1136	22	26	36		22	23.8	0	1	4	3	4.5	4.5
493	0.00125479	0.94358	-1.31049	0.381462	0.0413448	-0.0992032	0.0195743	0.201626	2	6	0.4	27.7083	14	23	21	14	18	19	1	3	2	4	4	3.5
494	0.341931	-1.05784	1.08892	1.55337	0.0628138	-0.130065	0.000586205	-0.0107923	4	2	0.6	51.2727	32	34	42	26	27	19	0	3	3	2.5	3	4.5
495	0.00125479	-1.05784	-0.624945	1.00153	0.0869087	-0.0821487	-0.00730255	-0.0680767	11	7	0.6	34.1667	16	23	25	11	15	17	4	3.5	4	2	4	3.5
496	0.00125479	0.94358	-0.624945	-2.3366	0.0278429	-0.225436	0.0148506	0.129873	4		0.4	25.7812	18	23	25	12	17	14	1	2	3.5	3	4	4
497	-0.339421	0.94358	-0.967718	-0.389873	0.0287795	-0.13465	-0.00855557	0.0207946	7	2	0.4	23.5312	18	21	15	14	19	18		4	2.5	2	4	3
498	-0.850435	0.94358	-0.624945	-0.223607	0.0963762	-0.116388	0.00172959	0.234	6	4	0.6	28.75	24	24	31.8	14	15	19	0	2.5	2.5	2.5	3.5	4
499	0.682607	0.94358	-0.967718	-0.92054	0.134684	-0.309673	0.0194723	-0.0645985		3	0.2	19.1667	20	17		4	10	10	1	3	3	3	3.5	3
500	2.897	0.94358	-2.33881	-0.0175642	0.0856849	-0.0753962	-0.00604658	0.0165615	11		0	23.25	22	21	0	8	15	10	1	4.5	3	3.5	3.5	3
501	0.852945	-1.05784	-0.967718	1.22237	0.13361	-0.275994	0.0122135	0.117879		2	0.2	15.8333	15	14	28	19	20	25	2	4.5	3.5	1.5	2	4
502	0.852945	-1.05784	-1.31049	2.15959	0.0504955	-0.0550324	0.00395297	0.00307237	6	2	0.6	40.3229	22		28	15	15	15	0	1	2	3	5	3
503	-0.680097	-1.05784	-0.282172	1.47784	0.0881034	-0.00477871	-0.00805147	-0.0231773	14		0.4	46.8438	31	27	45.5	13	14	14	2	3	4.5	5	5	5
504	-1.53179	-1.05784	0.746147	1.36475	0.0827511	-0.00933954	-0.00337865	0.0313446	10	4	0.2		19		41		21	26	5	4.5	4	2.5	3	2.5
505	-1.70213	0.94358	0.746147	-0.566626	0.136171	-0.0602423	-0.00454363	-0.0293955	8	7	0	34.8958	25	17	23		22	23	4	5	2.5	2	4	3
506	0.00125479	0.94358	-0.967718	-1.06741	-0.00982542	-0.0661244	-0.00172493	0.11837	5		0.6	50.4583	25	19	23	16	16	15	1	3	4.5	3	5	4.5
507	1.5343	-1.05784	-1.31049	0.83314	0.0463906	0.0925188	-0.0256571	0.0534957	6	4	0.4	14.2708	14	18	18	13	16	17	2	4	3	2	2	4.5
508	1.5343	-1.05784	-0.967718	0.261839	0.0893595	0.000465821	0.00423309	0.109702	7	4	0.2	30.6667	24	18	49	14	13	14	1	3	4	2	4.5	2.5
509	-0.169083	0.94358	-1.65326	-1.32877	0.0200339	-0.0285339	-0.00711782	0.0752546	6	7	0.2	44.9167	22	19	35	24	16.2	20	0	3	3.5	3.5	3.5	2.5
510	1.70463	-1.05784	1.77447	1.06001	0.0607251	-0.00232769	-0.00145377	0.170743	5	6	0.2	34.25	25	26	46	24	29	26	0	1	4.5	2.5	4.5	4.5
511	-1.53179	0.94358	0.746147	-0.492822	0.153674	-0.195483	-0.00119298	-0.0535092	8	3	0	51.8333	16		33		15	13	1	3.5	2	2.5	4	3
512	1.36396	0.94358	-2.33881	-0.681401	0.0434327	-0.0142742	-0.018583	0.0620795	4	4	0.4	28.3333	25	26	32	14	15	18	8	3	3	3	4.5	1.5
513	-1.87246	-1.05784	-0.624945	0.95722	0.0835239	-0.152506	-0.0202477	0.0408855	13		0.8	14.4318	24	16	28	8	10	15	6	3.5	3	2.5	3	3
514	-1.19111	0.94358	-0.967718	-1.08981	0.0965316	-0.0385726	0.00557064	-0.0869151	9	4	0	36.2917	31		21		20	19	0	3	3	3	5	4.5
515	0.512269	0.94358	-0.282172	-0.74813	0.140251	0.0139111	-0.0185938	-0.0813882	4	4	0.6	17.25	27	18	33	15	11	14	0	3	3	4	5	4
516	-0.339421	0.94358	-0.282172	-0.740886	0.125943	-0.0458334	-0.0050885	0.0284916	15	5	0.2	36.5833		17	37	14	13	14	5	3.5	3	3	3	2
517	-0.339421	0.94358	1.08892	-0.359328	0.063043	-0.0440854	0.00271398	0.114372	8	5	0.4	43.0625	33	34	42	22	24	27	1	3	4	4.5	4.5	4.5
518	-1.02077	0.94358	-0.967718	-0.933509	0.103811	-0.21128	-0.0107931	-0.389965	9	5	0.4	16.4167	18	23	19		11	11	3	4.5	2	2.5	3	2.5
519	-0.339421	-1.05784	1.77447	1.52034	0.0319838	0.0458441	-0.0311795	0.00999819	3		0.4	39.2917	27	28	49		26	30	1	1.5	3	5	3	5
520	0.171593	-1.05784	0.0606008	-0.536326	0.0245062	-0.0489321	-0.00647286	0.00179353	4	5	0	58.3021	25	18	28	15	13	14	0	2.5	4	2.5	4	4
521	0.852945	-1.05784	1.08892	1.64544	0.099023	0.0704989	-0.0215955	0.0700664			0.4	29.1979	27	30	43	26	27	25	0	2	4	2	4	4.5
522	-1.19111	0.94358	0.746147	-0.618808	-0.0575895	-0.0787141	-0.0222554	0.101624	2	5	0	44.0833	23		42		26	15	0	1.5	3	5	3	2.5
523	-0.169083	0.94358	-0.967718	0.128783	0.0270219	-0.146524	0.000681807	0.146763	3		0.4	14.25	15	13	33	10	17	20	4	2.5	3.5	5	3	3
524	-0.850435	0.94358	-0.624945	-1.13012	0.0312062	-0.0516489	0.0013246	0.11454	2		0.25	28.625	25	27	28		21	20	0	2	3	2.5	4.5	3
525	0.00125479	0.94358	1.77447	-0.889724	0.0400944	-0.173369	0.00293338	0.0786573		4	0.4	21.5417	28	18	45	15	13	21	4	2.5	3	3	4.5	4
526	0.852945	-1.05784	1.08892	0.333665	0.0496532	-0.113184	-0.00936331	0.0324877	3		0.2	37.0833	24	14	23	18	20	15	0	2	3	2	4.5	3
527	0.00125479	-1.05784	1.43169	0.845502	0.076367	-0.0777967	-0.0144596	-0.0109078	4		0.6	56.7708	22	28	49	10.6	17	21		3	2.5	4	4.5	4.5
528	0.682607	0.94358	0.746147	-0.730747	-0.0119411	-0.237578	0.0215908	0.0125596	1	7	0.2	28.3333	26	22	33	17	17	13	2	4	4.5	3	4	3.5
529	0.512269	-1.05784	0.746147	1.43996	-0.1175	-0.143702	0.00397439	0.0986388			0.4	63.2083	19	22	42	18	29	28	1	3	3	3	3	3
530	1.19362	0.94358	0.0606008	-0.202945	0.0623307	0.0534349	-0.01068	0.0643475	2	2	0.2	55.8438	30	30	48	17	17	21	0	3	3.5	5	5	3.5
531	-0.509759	-1.05784	0.403374	1.83942	0.123331	-0.088198	-0.0239635	-0.108777	3	4	0.2	17	19	23	42	14	18	19	0	3	4.5	5	4	2
532	-0.509759	-1.05784	0.0606008	0.81173	-0.0172807	-0.126827	-0.00762427	-0.240681	4		0.4	32.6979	25	13	35	14	15	12	2	5	2	2	4.5	2.5
533	1.5343	0.94358	0.403374	-1.56619	0.117122	-0.323083	0.0152749	-0.330482	5		1	19.3333	35	22	36	18	21	22	1	3.5	3	3	3	4
534	0.171593	-1.05784	0.0606008	0.531392	-0.00328543	-0.0933931	0.0107116	0.263013	2	2	0.2	47.1875	24	19	20	15	16	14	0	2	2.5	3.5	3.5	3.5
535	-0.680097	-1.05784	-1.31049	1.41033	0.0788363	-0.159761	-0.00689985	-0.00280866	7	6	0.4	24.2708	32	31	28	12	14	15	2	2.5	3	5	5	2.5
536	1.87497	-1.05784	1.08892	2.13768	0.140245	-0.0522301	-0.00747248	0.0139606	8	5	0.4	35	24	21	48	15	17	19	1	4	4	3	3	3
537	-0.169083	0.94358	-0.624945	-0.674477	0.048541	-0.155982	0.00702416	0.0802044	12	7	0.2	31.9375		17	29	12	14	23	3	3.5	4	3	3	4
538	-1.36145	0.94358	0.403374	-1.00609	0.066089	-0.129934	-0.00500902	-0.0036904	6	5	0	26.4792	22	21	18		17	18	0	4	2.5	3	4.5	4
539	0.00125479	0.94358	0.0606008	1.08182	0.0402438	-0.170722	-0.0180494	-0.0995354	5	1	0.8	28.5833	26	27	17	17	20	23	5	5	1.5	1	3.5	5
540	0.852945	-1.05784	1.08892	-0.348239	0.0277627	0.0979913	-0.0347596	0.23937	5	2	0.4	11.6667	15	23	48	13	10	14	0	2	2	2	4	4
541	-1.19111	0.94358	0.403374	-0.47513	0.077677	-0.079507	0.00155735	-0.159341	19	4	0	23.4375	23	17	30	13	26	26	8	5	3	2.5	4	4
542	1.87497	-1.05784	1.77447	0.13875	-0.0140165	-0.00346684	-0.00788632	-0.0760746	7	4	0.4	39.7292	23	35	42	26	25	18	0	1	3.5	5	3	3.5
543	0.512269	-1.05784	-0.624945	0.00634101	0.0385531	-0.0722088	-0.0158933	-0.179	6	3	0.4	21	22	23	35	16	14.2	13	4	4	2	1.5	3.5	4

## Sheet: Fig 4
Subject_ID	age_z	sex_z	edyrs_z	tiv_z	BMindex	slope_linear_cog	DunedinPACE	psqi_M00	MDScore_M00	vascular_risk_sumcorr	PASE_Score_M00	LSNS_score_M00	leqh_sp_score_ungew_M00	leqm_sp_score_ungew_M00	leqh_unsp_score_M00	leqm_unsp_score_M00	leqj_unsp_score_M00	gdstot_M00	neuroticism	agreeableness	extraversion	conscientiousness	openness
1	0.00125479	0.94358	0.746147	-1.17963	0.0258984	0.167357	1.04966	4	5	0.4	26.5729	23	26	48	12	19	22	0	1.5	3.5	2	4.5	3.5
2	-1.19111	-1.05784	0.403374	-0.0412385	0.0149124	0.0741436	1.04662	3		0.4	5.41667	15		42		19	19	3	2.5	2	2.5	3	2.5
3	0.00125479	-1.05784	1.77447	0.35139	0.0472919	0.020719		2	5	0.2	40.2917	23	26	46	21	25	25	0	1.5	3	3.5	3.5	3
4	-0.169083	-1.05784	1.77447	0.593748	0.084016	-0.0688103	1.01307	5	6	0.2	28.7604	24	29	42	25	26	27	0	1	3	2.5	2	5
5	0.852945	-1.05784	-0.624945	0.760473	0.00603683	0.0733758	0.843394	6	8	0.2	24.2083	15	17	38	11	16	17	2	4.5	3	4.5	2	4.5
6	-1.36145	0.94358	-0.967718	-0.350602	-0.0271386	0.0390154	0.933733		5	0	28.75	23		31		15	16	0	1	3.5	4.5	3.5	3
7	-1.02077	0.94358	-1.31049	-1.10569	-0.056427	-0.0319276	1.11316	9	6	0.2	12.0833	26	17	20		12	9	1	4	2	2.5	2.5	3.5
8	1.36396	-1.05784	0.0606008	0.924511	-0.0233945	-0.00321485	0.930981	1		0.4	25.0833	14	13	42	16	17	23	2	4	3	4.5	4	4
9	-1.53179	0.94358	0.0606008	-0.458171	0.0503581	0.0722527	0.721504	7	3	0.4	43.5	30		42		23	26	2	3	3	4	4	4.5
10	-0.509759	0.94358	1.77447	-0.0597621	-0.29204	-0.315863	1.05877	6		0	34.6562	24	32	46	20	21	16	3	4	2	3	4	4
11	1.5343	-1.05784	-0.967718	-0.215306	-0.0428624	0.0132541	0.89802	9		0	41.3333	20	14	21		14	14	3	4	3.5	3	4	2.5
12	0.852945	-1.05784	-0.282172	-0.16895	0.0740872	0.0141386	1.01492	2	6	0.2	38.9583	24	22	42	14	17	16	0	1.5	3	4	5	2.5
13	0.341931	-1.05784	-0.967718	0.50709	0.0142071	0.174782	1.10128	2		0.2	36.0833	23	22	35	15	13	13	0	2	3	4	4	4.5
14	0.682607	-1.05784	-1.31049	0.299086	-0.162274	-0.165053	1.06634		4	0.4	49.6667	17	22	28	16	17	17	3	3.5	3	2	3.5	2.5
15	-1.02077	0.94358	1.77447	0.207405	-0.00392611	0.0241173	0.989323	4	4	0.2	29.8125	30		49		20	22	0	2	4	3	4.5	4
16	0.341931	0.94358	-0.624945	-0.480784	0.0136673	0.136449	0.8023	2	7	0.4	32.3333	21	28	14	25	28.2	23	0	1.5	3.5	3.5	3.5	4.5
17	0.341931	0.94358	0.403374	-0.568865	0.0551973	-0.0294546	1.09552	12	6	0.4	37.6667	21	23	36	27	29	28	1	4	4.5	4.5	5	4
18	0.341931	-1.05784	1.77447	0.27841	-0.126676	-0.175797	0.955087	7	3	0.4	29.8333	23	28	47	19	26	20	3	3.5	3	3.5	3.5	4
19	1.02328	-1.05784	1.77447	-0.50979	-0.11551	-0.0780297	1.04203	17	6	0.4	22	16	17	33	13	17	14	1	4.5	3	2	3.5	4.5
20	-1.02077	-1.05784	1.77447	0.499797	0.0489186	0.0527129	0.853182	3	6	0.2	46.6667	26		47		27	26	0	3.5	4	3.5	4	4.5
21	0.682607	0.94358	-0.967718	-0.608267	0.0538559	0.0963979	1.0694	6	5	0.4	23.1667	24	23	28	13	12	15	2	3	2	2	3.5	2
22	0.171593	0.94358	-0.282172	-0.977806	0.0665725	-0.022525	0.680303	5	6	0	24.8333	28	25	21	15	15	14	1	4	4	4	4	4
23	0.512269	0.94358	0.0606008	-1.05964	0.0663786	0.0385585	0.922949		5	0.2	66.3636		27	0	21.4	23.6	19	3	4	4	3	4	4.5
24	-1.02077	0.94358	-0.967718	-0.454914	0.117341	0.199154	0.950955	5	6	0.8	14.9167	28	23	21	16	19	21	5	2	2.5	5	3.5	3
25	-0.509759	-1.05784	0.0606008	-0.623271	0.00858167	0.0300136	1.02355	3	6	0.6	38.4583	24	21	42	23	24	23		2.5	3.5	2.5	2.5	4.5
26	-1.36145	-1.05784	1.77447	1.23135	0.0557448	0.0453743	0.941532	3	3	0.2	57.5833	30		42		22	25	0	2	3.5	4	4.5	5
27	-0.680097	-1.05784	0.403374	0.571571	-0.00336117	0.0151955	1.07888	2		0.4	39.6667	17	17	36.4	16	17	20	2	2	2	2	3	3
28	1.19362	-1.05784	0.746147	-0.249183	0.083933	0.187474	1.00374	5	6	0.4	52.9167	24	23	38	15	11	22	0	2	4	3	3.5	4.5
29	1.36396	-1.05784	1.77447	-0.304556	0.0865564	0.0562432	0.892815	5	4	0.4	34.4375	29	26	32	23	23	26	1	1.5	2	2	3	3.5
30	0.341931	-1.05784	0.0606008	0.889038	0.0442727	-0.0343704		5		0.4	31.6667	12	26	42	12	17	12	0	3	2.5	2.5	3	3
31	-0.850435	0.94358	0.403374	-1.82062	-0.0244629	0.0251206	0.988733	2		0.2	41.6979	23	16	42	17	19	19	0	3.5	1.5	3	5	3
32	1.02328	0.94358	-1.31049	-0.362836	0.0826971	0.209526	1.0426	5		0.2	27.9167	18	17	18	24	25	14	0	3	3	1.5	4.5	4.5
33	-1.53179	0.94358	1.08892	0.906745	0.000948756	-0.00956499	0.940992	12	3	0.2	42.0208	29		41		29	30	1	3.5	2	4.5	4.5	5
34	-0.850435	-1.05784	-0.282172	1.27994	0.0400051	-0.0176687	1.06271	7		0.8	30	28	25	35		26	25	0	2.5	3.5	2	4	4
35	-0.509759	0.94358	-0.282172	-0.191489	0.0628559	0.076701	0.921786	16	8	0.4	42.5833	25	30	17	17	19	16	0	3	4	3.5	3	3
36	1.19362	-1.05784	-0.624945	0.498777	0.0807139	0.000818197	0.89621	13	5	0.2	41.0833	18	21	25	13	15	13	1	3.5	2.5	1.5	4.5	3
37	0.00125479	-1.05784	-0.624945	0.746768	-0.0444111	-0.0618763	0.983213	4	6	0.6	68.6042	21	22	45	10	10	11	0	3	3.5	3	4.5	4.5
38	0.00125479	0.94358	-1.31049	-0.506542	0.0469451	0.143438	0.954379	5		0.4	20.9375	29	17	18	15	16	16	1	4	4	4	4	4.5
39	-1.02077	-1.05784	0.746147	0.657391	0.0101224	0.196494	0.866078	3	4	0.2	29.375	12	18	42		18	25	2	3	3	1.5	3.5	3.5
40	-1.02077	0.94358	1.08892	-1.22012	0.000602123	-0.0554442	0.941062	5	8	0.2	34	25		20		17	16	0	2	4.5	2	3.5	3
41	0.00125479	0.94358	-0.967718	-0.91641	0.0478822	-0.0620294	0.855388	9		0.4	34.1667	25	16	0	14	17	16	0	4	3.5	3	4	3
42	1.70463	-1.05784	1.08892	1.10634	0.104005	-0.0154518	0.939418	5		0	32.9167	20	20	42	21	16	16	1	3	4.5	2	2.5	4
43	-1.02077	0.94358	-1.65326	-1.22974	-0.0758895	-0.0656586	0.890328	8	4	0.4	18.4583	18	15	7.28571	15	15	11	0	3	4.5	3.5	4	4
44	0.512269	0.94358	-0.624945	-1.05036	0.00875346	0.0506323	1.02808	8	3	0.4	46.5833	20	23	9	13.2	19	21	0	3	4.5	4.5	4	3
45	0.171593	0.94358	-0.624945	-0.752088	0.0559585	0.0100455	0.967092	11	3	0	34.7708	12	19	26.3333	12	11	13	3	4	3.5	2	4	3
46	0.171593	-1.05784	-0.624945	0.854292	0.0693199	0.0570542	1.04121	3	4	0.2	23.3542	19	30	42	13	17	18	1	2	3	2	3.5	3.5
47	-0.339421	0.94358	1.43169	-1.64836	0.0123651	0.0598433	1.08493	3	4	0.2	40.9167	19	26	26	14	21	24	3	1	3.5	3.5	3.5	5
48	0.512269	0.94358	-1.31049	-1.8652	0.0188361	-0.0382208	0.994606	5	4	0.2	15.4167	9	12	21	15	15	15	5	4	2	4	4	4
49	0.171593	0.94358	-0.282172	-1.39626	-0.0212917	-0.116396	0.9771	3		0.2	52.7273	18	28		19	19	19	3	3	3.5	3	4.5	4.5
50	2.21565	-1.05784	1.08892	-0.101757	-0.0854263	-0.0484524	0.968651	6	5	0.4	23.7273	17	30	42	19	25	27	0	4	2	5	4.5	5
51	-1.19111	-1.05784	-0.624945	1.37885	0.155992	0.201648	0.936355	6		0.2	45.0833	24	20	28	16	16	16	3	5	3	3	4.5	2
52	1.36396	-1.05784	1.08892	0.893935	0.0231839	-0.193829	1.14177	6	5	0.2	4.66667	9	13	42	10	14	15	2	4	2	2.5	2.5	1.5
53	-0.509759	0.94358	1.08892	-0.87347	2.19559e-05	0.0857596	0.868247	8	5	0.2	18.9167	25	23	30	12	14	21	2	3	4.5	4	4.5	4
54	-0.509759	-1.05784	1.77447	1.34275	-0.0823474	-0.268544	0.793036	7		0	68.5	25	22	49		17	20	0	3.5	3.5	3.5	4	3
55	1.19362	-1.05784	1.08892	0.938382	0.100405	0.353449	0.956983	4		0.4	17.6667	16	26	32	18	22	14	0	2	2	2.5	3.5	4.5
56	1.02328	-1.05784	1.77447	2.4084	0.0321963	0.062959	0.979116	1		0.2	12.0833	24	19	42	17	26	31	1	4.5	3	1.5	4	3.5
57	-0.169083	-1.05784	-2.33881	0.0583153	0.057969	0.0329647		8	5	0.4	31.3333	19	11	14	12	10	15	1	2.5	4.5	3.5	3.5	3
58	-0.509759	-1.05784	-1.31049	-0.0490493	0.0050391	0.130468	1.18266	7	5	0.2	27.75	20	24	42	20	21	20	0	2.5	3.5	4	4	4.5
59	0.852945	0.94358	-1.31049	-0.572494	0.0973588	0.133936	1.15534	3		0.6	39.4167	13	20	21	10	15	18	1	2	3	1.5	5	2.5
60	-0.339421	0.94358	-0.624945	-0.974755	-0.0277997	-0.192993	1.134	7	6	0.6	24.5833		14	28	8	14	13	1	4	2.5	3.5	5	2.5
61	-0.680097	0.94358	0.746147	-1.17355	0.0418062	0.0404657	0.935048	4		0	40.75	17	22	42	14	11	24	1	4.5	2	4	5	3
62	2.04531	-1.05784	-0.967718	1.49107	0.17543	0.301053	1.20657	6	3	0.6	13.75	16	15	32	14	11	12	1	2.5	3.5	4	3.5	4
63	-0.850435	0.94358	-0.967718	-1.97893	0.00495628	0.0218366	0.888583	7	7	0.2		28		35		20	21	1	3.5	3.5	4	5	2.5
64	-0.339421	0.94358	0.746147	-0.634721	-0.0887726	-0.131502	0.962225	8	2	0.6	31.0938	30	26	34	22	24	21	2	4.5	4	3	4.5	4.5
65	1.70463	-1.05784	-0.624945	0.82105	-0.0328212	-0.0802317	1.01833	2		0.4	34.0833	10	25	30	23	20	9	5	4.5	3.5	3	4.5	2
66	1.19362	0.94358	-1.99604	0.440396	-0.128123	-0.103456	1.19365	1		0.6	36.1667	25	26	35	14	15	20.2	1	3.5	3	2.5	2.5	4.5
67	-0.680097	0.94358	1.08892	-1.43665	0.0200868	-0.200816	0.887141	3	3	0.2	26.6667	17	18	26.25	12	15	24	0	1.5	4	5	5	3.5
68	1.36396	-1.05784	0.746147	0.884385	-0.0133932	-0.112028	1.10048	5	4	0.6	25.5833	20	27	36	21	23	21	1	1.5	4	4.5	2.5	4
69	-1.87246	0.94358	-0.967718	-1.64002	-0.00497531	-0.0747408	0.865427	8		0.2				28		17	19	0	5	2	3.5	3.5	3.5
70	-1.36145	-1.05784	1.08892	0.597411	0.125019	0.0483673	0.809681	4	5	0.2	47.1667	27	27	26	27	30	26	2	3	2	1	4.5	3.5
71	0.682607	-1.05784	-0.282172	1.29539	-0.0544049	-0.0884433	1.08031	3	4	0.6	35.0833	18	21	47	14	16	21	5	3.5	3.5	4	4	1.5
72	0.00125479	0.94358	-0.282172	-0.247477	0.0240655	0.127902	0.902395	4		0	30.0938	25	27	20	20	24	20	2	4.5	3	3	4.5	2
73	-0.169083	0.94358	1.08892	-1.63357	-0.0156267	-0.0363038	0.973276	6	6	0.2	33.6458	23	20	35	13	15	16	1	5	3	2	4	2.5
74	0.00125479	0.94358	0.403374	0.784337	-0.0629694	-0.167662	0.912585	8		0.2	40.8125	22	31	46	17	21	19	0	4	2.5	4	4.5	3
75	-1.53179	0.94358	1.08892	-1.49404	0.0116049	-0.0304407	0.82877	1	5	0.2	48.3333	20		42		26	26	2	4	4	3	3.5	4.5
76	-1.36145	-1.05784	1.08892	-0.258933	-0.0288525	0.076742	0.937123	9		0.2	53.1667	21	22	47	16	21	21	7	4.5	2.5	2.5	5	4
77	0.00125479	-1.05784	0.0606008	-0.597831	-0.0947232	-0.155836	1.05169	3		0.2	23.6667	29	17		18	23	22	1	3	3.5	4.5	3.5	4
78	-0.509759	0.94358	-0.282172	-0.849024	-0.0183438	0.0383874	1.23343	6	5	0.8	23.875	27	35	28	21	25	22	0	1.5	4.5	4.5	4.5	4
79	0.682607	-1.05784	-0.967718	-0.403008	0.0715356	0.125711		4	5	0.4	23.8333	27	28	26	16	20	16	0	2.5	2.5	4	4	3.5
80	-1.70213	0.94358	0.403374	-0.668848	0.0558555	0.0481405	1.12843	15	4	0.4	19.1667	32		35		19	18	3	4.5	3.5	5	4.5	3
81	-0.169083	-1.05784	1.43169	0.871519	0.00419349	0.104077	0.840205	3	5	0.4	30.0938	25	31	39.6667	23	21	22	1	2	3	4	4.5	3.5
82	0.852945	-1.05784	-0.967718	0.951033	-0.0387519	-0.158996	0.958197			0.4	5.83333	15	27	32	14	14	14	4	3.5	2	2	5	4
83	-0.339421	0.94358	0.0606008	-0.319065	0.101461	0.11214	0.802405	5	2	0.4	10.8333	23	30	25.6667	16	20	18	3	4	3.5	2	3.5	3.5
84	0.512269	-1.05784	1.77447	2.45212	0.0615223	0.0809226	0.965422			0.2	34.3333	24	23	48	21	14	14.2	1	4	3	3	4.5	4
85	0.341931	0.94358	-0.967718	-0.530429	0.0274793	0.039767	1.00826	1		0.2	28.2708	26	22	35	14	14	19	0	2	4.5	2	4	3.5
86	-1.36145	-1.05784	1.77447	0.0230488	0.00542193	-0.036547	0.883388	12		0				30		23	27	4	4	3	3.5	5	3
87	0.00125479	0.94358	1.08892	-0.966188	-0.00356294	0.114212	0.835263	5	1	0	43.5	16	26	18	16	27	20	5	4	4	2	4.5	5
88	1.19362	-1.05784	1.08892	-0.262131	0.0513218	0.0360314	1.16244	7	4	0.4	23.5833	18	22	28	9	15	16	0	4	4	3.5	2	4.5
89	-0.850435	-1.05784	-0.967718	-0.122671	0.00465867	-0.0478848	0.965826	3		0.6	65.8542	27	21	13	18	19	19	1	2.5	2.5	3	4	2.5
90	-1.02077	-1.05784	-0.967718	-0.904344	0.00937253	-0.0619844	0.858692	5	4	0.2	32.25	26	29	34		19	20	4	3	1.5	3	4.5	4
91	1.70463	-1.05784	1.77447	1.98722	-0.109337	-0.0823971		4	4	0.6	36.5833	22	26	48	25	25	18	2	4.5	3	1	4	2.5
92	-0.339421	0.94358	-0.624945	-1.06392	0.0158162	0.0273546	1.02549	7	6	0	21.1979	14	17		15	14	16	0	3	3.5	3.5	4	3.5
93	0.512269	-1.05784	0.0606008	0.814683	-0.0968505	-0.14589	1.05565	4	5	0.4	33.1667	16	22	46	16	21	20	3	4	3	3.5	2.5	4.5
94	0.341931	0.94358	-0.967718	-1.87727	0.0823751	0.0244887	0.901947	8	5	0.4	35.1667	25		20	19	7	10	2	3.5	2	4	2	3
95	-0.850435	0.94358	1.08892	-1.23187	-0.0268677	0.0241197	0.997311	2		0		24	20	29	17	19	24	1	4	2.5	4.5	4.5	5
96	1.36396	-1.05784	1.77447	1.14156	-0.0214327	-0.108613		4	5	0.4	13.8333	21	22	48	14	13	18	3	4.5	3.5	2	3.5	2
97	-0.339421	-1.05784	0.746147	1.57039	-0.0234097	-0.0106728	0.862897	2	2	0	39.75	19	18	42	12	15	15	1	3.5	2.5	3	4.5	4
98	-1.53179	0.94358	0.746147	0.00846829	-0.0352351	-0.0462451	0.990298	7		0	42.0625	20		44	18	22	22	4	4	3	3.5	4	4
99	-0.169083	0.94358	1.08892	-1.51948	0.013132	0.327914	0.921847	2	2	0.4	40.125	29	28	42	21	28	26	0	4	2	2	3.5	4
100	0.682607	-1.05784	-1.31049	-0.788199	0.055296	0.0414925	1.09512	3		0.6	22.9167	23	25	27	14	21	24	0	3	3	5	4.5	3
101	0.171593	-1.05784	-0.967718	-0.450725	0.0907047	0.172229	1.06846		4	0.4	13.1818	19	19	28	10	17	19	0	2	3	2.5	4	2.5
102	0.512269	-1.05784	-0.624945	0.214669	0.104907	0.358381	0.898422	9	8	0.6		22	27	42	19	19	17	2	3	3.5	4	3	3.5
103	-1.53179	-1.05784	1.08892	1.34319	0.0794769	0.0143464		7		0.5		18		42		17	20	5	3	3	3	3	4
104	1.70463	0.94358	-1.31049	-0.833922	0.143907	0.163507	0.960935	6	3	0.4	8.75	16	18	35	17	21	20	1	1.5	3.5	3.5	5	5
105	-0.680097	-1.05784	1.08892	0.857895	0.0723194	0.119653	1.08373	11		0.2	21.9167	27	24	42	19	19	18	0	2.5	3	5	3	2.5
106	-0.339421	0.94358	-0.624945	-0.6682	-0.019424	-0.106362	0.942673	3	5	0.2	20.1562	25	14	31	11	15	11	1	2	1.5	4	3	3
107	1.36396	-1.05784	-0.624945	0.939686	-0.000222391	0.132839	1.17307	3		0	27.1667	20	23	46	23	23	19	1	1.5	2	4	4	3
108	0.852945	0.94358	-0.967718	0.382745	-0.0109594	-0.0699632		6		0.2		30	31	0	22	26	25	0	4	3.5	3	4	4
109	-0.680097	-1.05784	-0.624945	1.57506	-0.0676484	-0.156525	0.974267	11	4	0.2	28.4167	19	25	35	15	16	17	2	5	2.5	4	3	3
110	1.70463	0.94358	-0.624945	-0.60101	0.0797838	-0.00329603	0.967827			0.4	28.1667	18	19	35	19	21	21	1	4	4	2	4	3
111	-0.680097	-1.05784	-0.282172	-0.72784	0.0096983	0.0738968	1.07703	0	3	0.8	19.75	17	18	20	24	24	20.2	1	2	3	2	4.5	4.5
112	1.5343	0.94358	-0.624945	-1.20096	-0.0189962	0.0808478	1.17011	7	4	0.2	13.75	25	25	31	18	17	26	1	1.5	4.5	3.5	3	3
113	1.70463	0.94358	0.746147	-0.7412	-0.0490066	-0.0354989	1.02803	3	5	0.2	23.1667	20	20	40.8333	14	11	9	0	3	4	3.5	4.5	4.5
114	-0.509759	0.94358	0.0606008	-0.854364	0.0465853	-0.14963	0.714241			0.2	54.5	18	23	30	18	23.6	25	1	5	2	3.5	4.5	5
115	0.341931	0.94358	-0.624945	-1.30756	0.0492225	-0.0352739	1.11186		6	0.2	22.1667	22	20	15	20	22	21	0	2.5	2.5	3	4.5	3
116	-0.339421	0.94358	0.0606008	-0.512894	-0.0133617	0.10869	0.913844	1	4	0.4	14.3854	20	22	24	15	13	18	0	2	3	3	4.5	3
117	-1.02077	-1.05784	0.403374	0.636832	0.0983735	0.00931376	1.15754	4	6	0.2	58.4792	27	23	46		17	14	0	1.5	3	4	4	2.5
118	-1.02077	-1.05784	0.746147	0.542888	0.031805	-0.0675561	0.928843	4	7	0.2	28.75	21		37		20	20	0	2.5	4	4.5	4	4
119	-0.850435	0.94358	1.77447	-0.194268	0.0629971	-0.0149314		6	5	0.2	28.3333	21		40		12	17	0	2.5	2.5	2.5	4	3
120	-0.339421	-1.05784	-1.31049	0.294636	-0.13714	-0.166833	1.21738	0	2	0	43.4	28	19		14	14	14	1	2	3	3	4	2.5
121	0.852945	0.94358	-1.31049	-0.336577	-0.028694	-0.0135536	1.1493	6		0.4	13.75	33	14		9	17	25	0	2	4	4	2.5	4
122	-0.339421	0.94358	-0.967718	-0.680271	0.0671769	0.0232573	0.90798	4	5	0.2	28.9091	19	17	27.3333	13	15	7	2	1	2	2	3.5	4
123	1.36396	0.94358	-0.967718	-0.545915	-0.104366	-0.117243	0.988336	13	4	0.4	41.5	27	23	30	15	22	24	0	3	3	3	4	4
124	0.341931	-1.05784	0.746147	0.478212	0.0883843	0.191069	0.904031	4	5	0.2	23.0833	16	25	33	6	18	22	0	3	4	3.5	4	4.5
125	-1.02077	0.94358	1.43169	0.42816	0.0422132	0.0850288	0.833369	4	7	0.4	19.9792	21		47		23	30	1	2.5	3	3	3.5	4.5
126	-0.339421	-1.05784	-0.624945	-0.0731452	0.0215271	-0.0367921	1.02724	1		0.6	8.75	21	20	29	10	9	15	0	3.5	3	3	3	3.5
127	0.682607	0.94358	-1.65326	-1.42313	-0.0698382	0.0643558	1.00605	7	1	0.8	15.8333	19	19	17	14	17	15	4	3	4.5	5	3.5	3
128	0.682607	-1.05784	-0.282172	1.54042	0.143381	0.0333985	0.932405	3	6	0.6	22.6146	29	26	41		18	21	0	3	4.5	2	3	5
129	-0.169083	-1.05784	1.43169	1.69944	0.135834	0.192283	0.98188	6		0.2	32.8646	24	30	39		26	29	0	4	4.5	3	4.5	4
130	-0.850435	-1.05784	0.403374	0.586744	0.159862	0.122034	0.875751	3		0.4	45.1667	29	27	49	19	25	27	1	3	3.5	3.5	5	4.5
131	-1.36145	0.94358	1.08892	-0.619695	0.0120064	0.0119986	0.795172	4		0.6	22.4167	28		42		23	30	0	3	3	4.5	4.5	5
132	-1.02077	0.94358	-0.967718	-0.406879	0.0309283	-0.0774208	0.957901		6	0.4	29.75	16	15	18		17	15	0	3	5	4.5	5	4.5
133	-0.509759	0.94358	0.0606008	-0.959784	0.0754972	0.157686	0.919856	3	4	0.2	46.3021	28	20	35	20	20	20	0	3	4.5	5	5	4.5
134	-1.36145	-1.05784	1.08892	1.15345	0.0624891	0.155227	0.870773	4	5	0.4	28	14		47		17	24	1	2	3	2	3	2.5
135	0.852945	0.94358	-0.624945	-1.43608	0.123502	0.120889	1.09299	5	6	0.4	29.5833	26	23	42	19	20	20	0	4.5	3.5	4.5	3.5	4
136	0.852945	-1.05784	-1.31049	0.609031	-0.0383487	-0.00860872	1.11339	7	5	1	21.1	21	15	18	13	15	15	3	4	2.5	5	4.5	3.5
137	1.19362	-1.05784	-0.624945	0.466039	0.1212	-0.0936357	0.970833	3		0.4	62.4375	20	22	49	16	18	18	1	4	3.5	2.5	3.5	3
138	1.02328	0.94358	-1.65326	-0.0895658	0.121601	0.11109	0.984528	5		0.6	31.75	19	18		16	21	18	4	3.5	3.5	4.5	4.5	4
139	0.171593	-1.05784	0.746147	0.331463	-0.0477106	-0.105168	0.893882	7		0.2	33.3438	13	26	49	20	19	19	2	4	3	4.5	3.5	3.5
140	-1.36145	-1.05784	0.403374	0.827128	-0.0393854	0.0304042	0.72746		5	0	44.8182	20	26	31	14	18	17	3	4	3	3.5	3.5	4
141	-1.19111	0.94358	0.403374	-0.501662	0.0972058	0.0907154	0.925358	3		0.2	19.75	26	23	42		24	20	2	3	3	2.5	4	3.5
142	0.341931	-1.05784	1.43169	0.193033	0.0100074	0.121935	0.903498	6	6	0	32.4167	19	21	38	19	17	24	0	3	1.5	2	3	4.5
143	1.70463	0.94358	0.0606008	-0.323801	0.212708	0.105961	0.950659	0	5	0.2	41.8229	25	24	24.1667	18	15	23	0	3	4.5	4.5	4.5	4.5
144	-1.19111	0.94358	-0.624945	-0.82358	-0.0638802	0.0227751	0.896487	5	3	0.2	29.25	27				16	15	1	3	3	4	4.5	2.5
145	2.21565	-1.05784	-1.31049	0.072138	0.0167293	0.0998542	1.07717	11	4	0.4	29.9271	20	23	34	17	17	20	1	4	2	4	4	4
146	-1.53179	0.94358	-0.967718	-0.674588	0.0222192	0.0646327	1.09925	3	4	0.2	32.2604	26		25.6667		17	15	0	2	4	4.5	5	2
147	-1.70213	0.94358	-1.65326	-1.08999	-0.0157544	-0.151974	1.0034	5	5	0.2	16	23	22	25		15.2	21	2	4	3.5	4.5	3	4
148	0.852945	0.94358	1.77447	-1.21529	-0.186848	-0.229153	0.820731	4		0.2	30.5	22	24	46	13	12	16	5	3	4.5	2.5	3	2.5
149	0.852945	-1.05784	-0.624945	1.62367	0.0489378	0.0717912	0.900176			0.2	44.0833	22		29.1667		14	21	0	4	4	4	5	4
150	0.171593	-1.05784	-0.624945	1.16159	-0.129262	-0.0906502	0.979243	8		0.4	43.8542	32	23	32		16	13	2	3	3.5	3	5	3
151	-1.02077	0.94358	-0.967718	-0.259515	0.00841667	0.0448339	0.954436	5	6	0.6	39.0938	27		21		17	23	0	2	4	3.5	4	4
152	1.36396	-1.05784	1.43169	1.75504	0.0168742	0.244271	1.02557	7	4	0.2	38.1667	21	16	49	16	21	22	2	3	4	1.5	3.5	4.5
153	1.87497	0.94358	-1.65326	-1.91775	0.0752357	0.0576363	1.1242	8	3	0.2	14.1667	16	16	28	14	10	20	1	4.5	4.5	4	5	2.5
154	0.512269	0.94358	-1.65326	-0.739071	0.0189373	-0.0282284	0.983658	4	3	0	14.1667	22	20	18	9	12	18	0	4	1.5	4.5	3.5	3
155	2.21565	-1.05784	1.43169	0.662218	-0.107693	-0.178024	0.808047	2		0.2	35.1667	26		48	17	20	17	1	2	3	5	5	5
156	-0.339421	-1.05784	1.43169	-0.365176	0.0284905	0.0703731	1.11563	3	5	0.2	42.2727	25	24	42	19	23	19	0	3.5	4.5	3	2	2
157	0.171593	-1.05784	0.746147	0.787026	0.0481677	0.227285		6		0.2	51.5417	17	20	42	19	21	25	5	2	2.5	2.5	4	5
158	-0.509759	0.94358	-1.31049	0.693932	-0.00860972	-0.053766	1.03541	8	6	0.5	26.8333	17	21	21	15	21	20	1	3	3.5	3.5	4	3.5
159	-0.680097	0.94358	-0.624945	-0.635953	0.0431327	0.0210612	0.930547	6	3	0.2	34.125	17		30	15	17	9	4	5	3	3	3	4.5
160	1.36396	-1.05784	-0.624945	-0.497648	0.0715277	0.124564		2		0.6	8.33333	24	21	35	18	16	16	0	2	3.5	2.5	4	3.5
161	1.5343	-1.05784	-0.624945	1.66126	-0.0293223	0.0236285	1.13031	5	4	1	19.5833	21	20	42		14	20	1	3	3.5	2.5	3	2.5
162	-0.680097	-1.05784	-0.624945	1.71662	0.0194429	0.0998269	1.01129	6	6	0.2	33.8333	11	18	48	13	15	14	0	3	3.5	3.5	3	2.5
163	1.19362	-1.05784	-1.31049	1.50805	-0.0645912	0.0160778	1.02245	6	4	0.2	42.5208	24	24	35	13	16	14	0	3.5	2.5	4	5	3.5
164	-1.19111	0.94358	0.746147	-0.156245	0.0341951	0.0744927	0.911038	9	7	0.2	27.75	28	29	37	0	26	28	4	3.5	2	3	4	5
165	-1.36145	0.94358	1.08892	0.5178	0.0285647	0.011811	0.867489		3	0.2								4
166	0.512269	-1.05784	1.08892	0.609888	0.0283388	0.165285	1.06224	13		0.4	39.9375	23	33	49	19	23	21		4	3.5	2.5	2	5
167	0.852945	-1.05784	-0.282172	0.530548	0.0661949	0.0524691	0.945202	7		0.2	29.25	28	18	42	22	21	21		2	3.5	1.5	4.5	3.5
168	0.341931	-1.05784	-0.624945	1.38559	0.0290596	-0.0356446	1.06645	2	6	0.6	27.3333	21	17	45	19	25	14	2	2	4	4	4	4.5
169	-0.339421	0.94358	0.403374	-0.459779	0.0784858	0.138363	1.04245	9	7	0.4	17.0104		25	21	12	18	20	1	3	3.5	2	3	4
170	-1.70213	0.94358	-0.624945	0.894849	0.017184	0.0616076	0.97511	4	4	0.2	34.6458	21	18	25		26	21	2	4	2.5	2	4	2
171	-1.02077	0.94358	0.403374	-0.120455	0.0418163	0.120249	1.09379		3	0	49.0833	21		21		17	15	1	4.5	3.5	4.5	3.5	5
172	0.682607	0.94358	0.403374	-0.531188	0.0357376	0.0785619	0.913134	4	6	0.2	18.9271	22	21	30	17	22	21	4	3.5	2.5	2	4	2
173	1.19362	0.94358	-0.282172	-0.091854	0.0286438	-0.00175583	0.891054	11	8	0	48.6667	23	29	36	14	18	28	1	3.5	3.5	3.5	5	4.5
174	-1.53179	0.94358	0.403374	0.0612103	0.005866	0.144794	0.929435			0.2								0
175	0.00125479	0.94358	-0.282172	-1.33685	0.0367823	-0.159767		10	2	0.4	32.6667	26	30	33	20	24	22	4	2	4	3	5	4.5
176	-0.850435	-1.05784	-0.282172	-0.0379213	0.0671803	-0.0634391	1.04709	2	3	0.6	27	22	14	25	10.8	11.8	17	0	2	3.5	2	3.5	4.5
177	0.512269	-1.05784	-0.624945	0.820537	0.0645999	0.0238429	1.06934	3		0.2	32.3542	22	30	47.8333	14	16	14	1	2	3.5	2.5	3.5	3.5
178	0.341931	-1.05784	-0.624945	0.512053	-0.102136	-0.168267	1.07581			0.8	42.9167	21	19	23	15	16	18	11	3	4	3	5	3.5
179	-0.850435	0.94358	0.403374	-1.38723	0.033624	0.133883	0.90942	6	4	0.4	39.6354	34	31	37		17	21	0	3	4	3	5	4
180	-0.509759	0.94358	-0.967718	-1.03301	0.0584096	0.123513	0.947951	3	2	0.2	23.1667	22	15	21	9	14	19	2	2	4.5	4.5	2.5	4
181	-1.02077	0.94358	1.43169	-0.578221	-0.0601125	-0.161423	0.872767	8	6	0	35.3333	25	24	33	20	14	19	0	3	4	4	4	4
182	0.512269	0.94358	1.77447	0.0280903	-0.0214492	0.0102123	1.04177	13		0	36.5833	19	26	42	22	27	23	0	4	4	4	4	4.5
183	-0.680097	0.94358	0.403374	-0.937681	-0.0357532	-0.0343078	0.85033	5	6	0	45.025	21	25	39	18	21	16	1	3	3	2.5	4	3.5
184	-0.509759	-1.05784	1.08892	2.02695	0.0793117	0.0208511	0.926065	3	6	0.4	20.75	16	17	42	14	15	14	2	3	4	3.5	4.5	3
185	-0.509759	-1.05784	0.746147	1.96717	-0.0107306	-0.044188	0.998703	4	6	0.4		30	28	31	16	13	17	2	2.5	4	4	3	4.5
186	-1.02077	0.94358	0.746147	-0.234579	0.00292118	0.105645	1.06969	1	4	0	22	17	17	34		15	17	0	1.5	2.5	4.5	5	3.5
187	-0.680097	0.94358	0.403374	-0.964862	0.0309357	-0.0304673	0.844274	8	3	0	33.6667	19	28	43	18	21	22	0	3	3.5	4	5	3.5
188	-1.02077	-1.05784	1.08892	0.60627	0.00985897	0.0284294	1.15388	7	4	0.6	52.0833	18	30	14	26	27	22	0	3	2.5	3.5	3.5	3.5
189	1.19362	-1.05784	1.08892	0.962824	0.102995	0.0717382	1.19577	4		0.6	20.1667	30	16	42	15	18	20	4	3	2	2.5	4	3.5
190	-0.850435	0.94358	-0.624945	-1.1735	0.047229	-0.0138821	0.808123	6	3	0.2	14.1667		30	22		24	29	1	4	4	3	5	4.5
191	-0.680097	0.94358	0.0606008	1.72731	-0.0503424	-0.00426389	0.945159	5	7	0.6	38.0208	23	30	21	24	24	30	0	4	3	4.5	3.5	4.5
192	-0.850435	0.94358	-1.31049	-0.943126	-0.0130677	-0.0236348	0.953632		3	0.4	27.1458	23	22	31.8571	18	18	18	0	2.5	3.5	4.5	4	4.5
193	-1.19111	-1.05784	0.746147	0.78723	-0.00239677	-0.0435767	0.912512	3	1	0.8	24.4659	22	24	27		16	20	1	2.5	3	4	2.5	3.5
194	0.682607	0.94358	-1.31049	-1.48414	0.0239281	0.0550554	1.00341	4	4	0.4	15.8333	27	18	12	13	16	15	0	2.5	4	3	3.5	2.5
195	-1.36145	0.94358	-0.967718	0.983777	0.0378528	0.0461607	0.927508	12		0.2		24		35		24	28	4	3.5	1	5	4.5	4.5
196	1.19362	-1.05784	1.08892	2.00724	-0.0790526	-0.0167592	1.02537	4	3	0.2	16.4792	26	28	30	16	18	18	1	1.5	4	3	4	3
197	-1.53179	0.94358	-0.624945	-0.295085	-0.000243623	-0.0105307	0.783528	3	5	0.4	33.2614	22	24	25		19	23	2	3	3	2.5	4	2
198	0.512269	-1.05784	1.08892	1.00916	0.060967	0.0837289	1.18849	3	7	0.2	41.4167	26	25	49	14	16	16	0	2.5	4.5	2.5	4	3.5
199	0.00125479	0.94358	1.08892	-0.737705	0.0493543	-0.0538247	0.908181	12		0	51.3333	19	21	42	19	19	21	2	4	5	2	4	4
200	0.512269	-1.05784	1.08892	0.853748	0.105116	0.202145	1.02874	5	2	0.6	24.4792	16	20	42	14	15	16	0	1.5	3	2	3.5	4
201	-0.169083	-1.05784	-0.967718	-0.108965	0.137867	0.149701	0.86399	4	2	0	25.5833	19	11	24	15	11	10	7	3	4.5	3	2.5	1
202	-0.509759	0.94358	-1.99604	0.326195	0.0807896	0.219514	0.893658	2		0	44.8958	23	26	21	16	14	10	1	3.5	2	2.5	5	5
203	1.87497	0.94358	-2.33881	0.0143441	0.100283	0.0563944	0.919427	2	5	0	36	17	14	24	13	14	5	0	4	4	4	3.5	4
204	-0.169083	0.94358	0.746147	-0.146352	-0.125108	-0.164729	1.02835	7		0.2	17.5	27	16	42	13	19	22	5	4.5	4	2	3.5	4
205	0.341931	0.94358	-1.31049	-0.0910408	0.0270776	0.00280371		13	3	0.8	15.0104	26	17	24	14	15	15	2	5	3	3.5	3	4
206	-0.339421	0.94358	1.77447	-0.55703	-0.0228755	-0.0719876	0.894351	6		0.6	39.5	30	30	42	16	19	25	4	3	4.5	5	5	5
207	-1.19111	0.94358	-0.624945	-0.951469	0.0571549	0.00351636	0.828291	7	4	0	33.2292	27		22		22	25	0	3.5	3.5	3	4	4
208	-1.19111	0.94358	0.746147	-0.139073	0.0460542	0.0284261	0.99816	3	8	0.2	52.6562	32		42		25	24	0	2	4	3	4	4
209	-0.680097	0.94358	-0.624945	-1.04259	0.0208427	-0.0405695	0.815238	8		0.2	26.8333	28	15	28	13	16	9	4	4	3	2.5	4.5	3
210	1.36396	0.94358	-1.31049	-1.20375	0.0513266	0.118018	1.01125	2	4	0	64.0909	24	21	25	15	13	20	1	3	3	1.5	3.5	2
211	2.21565	-1.05784	1.77447	1.3896	-0.0493127	-0.134947	0.991754			0.4	47.3	25		42	16	14	19	3	3	4.5	2	3	3.5
212	-1.19111	-1.05784	-0.967718	1.12413	-0.04711	-0.0644775	1.08441	7	6	0.4	47.5833	24		28		15	15	0	1.5	3	4	4	4
213	-0.850435	0.94358	1.08892	0.0151366	0.0843267	0.0863027	0.932736	4		0.2	34.75	36	30	36	20	22	29	0	3	2.5	3.5	4.5	4.5
214	1.19362	0.94358	-0.624945	-1.10937	-0.0106612	-0.0723858	0.927766	12	8	0.4	14.8182	14	16	0	11	14	14	10	3	3	4.5	4	4
215	0.00125479	0.94358	-0.624945	0.076081	0.0969078	0.22111	0.907042	1		0.2	39.1979	28	36	34	30	33	27	0	1.5	3	4.5	4.5	4.5
216	1.70463	0.94358	-2.33881	-0.288802	-0.0711042	0.0437444	0.962566	3	2	0.2	19.5833	18	17	28	17	19	18	5	4	4	2	3.5	3
217	-0.339421	-1.05784	0.746147	0.586794	-0.0802147	-0.0996761	1.01612	7		0.2	60.5417	16	33	42	23	23	26	1	4.5	2	1.5	4.5	2.5
218	1.36396	0.94358	-0.624945	-0.30732	0.0370466	0.0631284	1.03475	10		0.25	28.2083	24	16			11	10	3	5	3	5	3	3
219	-0.169083	0.94358	-0.967718	-0.854977	0.0908122	0.146908	0.846497	7	3	0.2	43.1	28	17	17.5	11	12	10	0	3	3	4	4.5	4
220	-0.850435	-1.05784	1.08892	1.58034	-0.0564064	0.0301303	1.10156	2		0.2	35.5833	14	18	48		14	25	1	2	3.5	3	2.5	3.5
221	-0.850435	0.94358	0.746147	-0.448072	0.0809782	0.0530062	0.883173	4		0.2	43.25	28	29	42	19	26	24	0	1.5	4	4.5	4	4.5
222	0.341931	0.94358	-0.624945	-1.05912	0.0990477	-0.0185906	0.833698	4	3	0	30.7604	23	33	20	23	26	24	4	3	1.5	4	5	5
223	-0.680097	-1.05784	1.08892	0.714661	0.033517	-0.0109232	1.06037	0	4	0	28.5	22	26	42	21	27	27	0	2.5	3	4	4.5	5
224	0.512269	-1.05784	-0.624945	0.492682	0.0360827	0.0742057		5	4	0.4	23.6	14	22	42	16	19	20	3	2	2.5	2	2	2
225	2.04531	-1.05784	-0.282172	0.20666	-0.00392298	-0.00364358	0.96862			0.2								1
226	0.00125479	-1.05784	0.403374	0.56764	0.0867385	-0.0742184	1.07008	6	5	0.4	48.2708	29	20	28	20	15	11	0	2.5	2.5	4.5	4.5	4
227	1.5343	0.94358	-0.967718	-1.79445	0.0206229	0.0568467	0.906137	5	5	0.2	27.1667	23	24	18	15	21	15	1	5	2.5	1.5	3	4
228	1.02328	-1.05784	1.08892	0.371175	-0.0268402	0.0155162	0.981051	1		0.4	8.83333	35	27	45	20	30	24	2	1.5	3	4.5	3	3
229	1.5343	0.94358	1.08892	0.268049	0.0318807	-0.0835388	1.02446	2		0.25	15.4167	28	22	28	17	17	14	0	3	1.5	4	4	3.5
230	1.70463	-1.05784	1.77447	0.78022	-0.0625167	-0.0299803	1.00856	2	3	0.2	26.6667	14	28	42	27	29	29	2	2	4	3	2.5	2.5
231	-1.19111	-1.05784	0.0606008	-0.448686	-0.0388506	-0.0374473	1.12851	7	4	1	8.33333	13		31		14	18	3	3.5	4.5	1.5	4	2
232	1.87497	-1.05784	1.08892	2.49979	0.0326535	-0.115113	1.09461			0	47.5833	12	22	42	19	28	22	0	3	4	2	2.5	4
233	0.852945	-1.05784	-0.967718	-0.366623	-0.0242075	0.0163914	1.10071	2		0.2	35.7273		19		10	13	13	1	3	3	4	4.5	4
234	-0.339421	-1.05784	1.77447	1.51257	-0.000441358	0.0532177	0.99772	17		0.4	23.25	18	15	33	15	18	22	6	3.5	3.5	3	4	2.5
235	0.682607	-1.05784	0.403374	0.88318	0.0636531	-0.0620357	0.855368	8	5	0.2	40.0938	23	26	36	16	18	16	0	2	3	2.5	4	3
236	-0.850435	0.94358	-0.624945	-0.512847	0.0794968	0.0611915	0.889097	7	4	0.2	25.4444	27	27	31	12	15	20	2	3	3	5	4	4.5
237	-0.339421	0.94358	-0.624945	-0.856333	-0.0423152	0.0166841	1.10664	3		0.4	35.0521	18	24	29		17	15	1	2.5	4.5	3	5	5
238	0.00125479	-1.05784	0.0606008	0.730247	0.1409	0.0748839	1.24068	2	5	0.2	19	19	21	35.6667	15	17	27	0	2.5	3	3	3.5	4.5
239	-0.339421	0.94358	-1.31049	0.447328	0.0669869	0.027557	0.810447	5	6	0	25.1667		24	33	13	14	12	4	3	3	3	4.5	4.5
240	0.512269	0.94358	-0.624945	-0.0753165	-0.145263	-0.138413	1.00039	14		0.8	15.7273	12	14		8	7	9	11	3	3	4	3	2.5
241	-0.169083	-1.05784	0.403374	-0.225314	0.0742128	0.116633	1.0523	2	2	0.6	16.3333	16	27	42	16	22	21	2	2.5	2.5	3	3.5	5
242	2.897	-1.05784	1.08892	1.07323	-0.0572892	-0.0339213	1.05175	4		0.2		20	15	16		29.6	17	2	3	4	2	3	4
243	1.19362	-1.05784	1.43169	0.658074	0.0248396	0.0975952	1.06741	3	1	0.2	33.1	12	19	47	13	17	16	0	3	3	2	3	1.5
244	-1.36145	0.94358	-0.624945	-0.556042	0.0415791	0.206878	0.846719	12		0.6	48.8333	23	24	17		16	10	0	1	4	5	5	4.5
245	-1.02077	0.94358	-0.967718	-0.468421	0.0195503	0.091331	0.863349		5	0.2	34.2812			35		20	19		3.5	2.5	3	3	3
246	-0.850435	0.94358	-0.624945	-0.752141	0.0606892	0.188619	1.11642	13	4	0.4	29.75	21	20	25		23	22	3	4.5	2.5	4.5	4	3
247	-0.169083	-1.05784	0.0606008	0.216044	0.0900285	0.218305	0.862006	3	4	0.4	33.1667	22	26	49	16	18	20	1	1.5	3	2	3.5	4
248	0.341931	0.94358	-1.65326	-1.09945	0.100074	-0.00631134	0.880441	13		0.6	21.4167	21	19	13	15	15	14	0	3.5	3.5	4	4	2
249	0.341931	-1.05784	1.77447	1.22773	-0.0110364	-0.0132935	0.962504	4		0.2	28.0833	22	25	42	16	19	26	4	2	2.5	1.5	3	3
250	1.36396	0.94358	-1.31049	-0.69368	0.0170152	0.0815679	1.04709			0.2	41.2083	27	22	9	19	21	5	2	3.5	3	2.5	4.5	2
251	0.512269	-1.05784	-1.31049	0.0591912	0.0151198	0.00701334	0.801841	6	5	0.4	26.2708	12	21	18	11	10	11	2	2.5	3.5	2	4	3
252	0.341931	-1.05784	-0.624945	0.0497995	-0.0172378	-0.0458097	1.00868	12		0.4	21.3625	15	18	33		10	13	0	2.5	3	3	2.5	3
253	0.00125479	0.94358	-0.967718	-0.277676	-0.064693	-0.110033	0.922964	9	6	0.2	22.6042	23	18	18	7	12	11	0	3.5	4	1.5	5	4
254	-0.850435	-1.05784	-0.624945	0.611872	0.0360345	-0.231126	1.11609	3		0.2	24.75	13	15	33	17	15	18	2	3	3	4	5	2.5
255	0.171593	0.94358	1.43169	-0.282202	0.104633	0.15733	0.853219	6	4	0.2	17.5	23	29	42	17	21	24	0	3	3	3	5	4
256	-0.680097	-1.05784	1.77447	-0.162198	-0.176139	-0.296029	0.936229	5	6	0.4	17.8229	14	25	42	16	16	17	1	4	3.5	2.5	4.5	4
257	-0.509759	-1.05784	-0.624945	-0.0030954	0.0201335	0.152135	1.12154		3	0.4	46.4545	25	17	31.5	16	25	15	0	4	2.5	3	5	3
258	0.171593	-1.05784	1.77447	0.440323	0.0546277	0.0505543	0.723989	3		0.2	21.0312	24	19	45		20		1	1	2.5	2	5	4
259	-0.850435	0.94358	-0.967718	-1.70031	0.0461989	-0.232539	0.988692	4	5	0	34.1875	29	25	12	17	18	16	1	1.5	2.5	4.5	5	3
260	0.00125479	0.94358	0.403374	-1.38509	-0.0383658	-0.0746949	1.10506	8	4	0.2	14.0833	16	18	28	11	13	14	13	3.5	2.5	2	4.5	2.5
261	0.341931	0.94358	-0.282172	0.345146	0.000850599	-0.233014	0.998581	7	5	0.4	39.25	25	16	49	15	14	11	4	3	3.5	3	4	4.5
262	-1.53179	0.94358	0.746147	0.800948	-0.0174718	0.132348	0.969856	4	7	0	36.5625	22		42		17	21	0	4	2	2	5	3
263	-1.02077	-1.05784	-0.624945	0.882326	0.103095	0.0954247	1.01305	3	5	0.2	31.5	19		38		20	18	0	3	2	4	4	4
264	-0.339421	0.94358	0.0606008	-0.391175	0.0837542	0.0446693	0.830674	5		0.2	27.8333	19	18	35.2	14	17	16	0	3	3.5	3.5	3.5	2.5
265	-1.19111	0.94358	-0.967718	-1.1039	-0.0321774	-0.12699	0.901088	7	4	0.6	27.8333	24		25		20	24	1	3	4.5	2.5	2	3
266	-0.850435	-1.05784	0.0606008	3.87336	0.0558138	0.0420002	0.943232	2	5	0	20.8542	16	20	20		16	14	2	3	2.5	2	4	2.5
267	0.512269	-1.05784	1.77447	0.968309	0.0999095	0.213643	1.00662	4	6	0.4	37.3333	30	28	45	26	28	29	0	1	2.5	4	5	5
268	-0.680097	-1.05784	1.08892	0.0348874	-0.0851739	-0.018683	0.910771	3	3	0.2	28.5417	27	28	40	22	26	23	2	3	3.5	4	2	2.5
269	-0.169083	0.94358	-0.282172	-1.91418	0.0256957	-0.159336	1.0951	3	4	0.4	27.875	25	23	21	12	22	22	1	2.5	4	4	3.5	3
270	-0.169083	-1.05784	-0.624945	-0.697415	-0.0166765	0.110091	0.81182	4	6	0.2	14.8333	17	25		19	20	23	1	3	3.5	2	3.5	3.5
271	1.36396	0.94358	-0.967718	-1.36915	-0.0743535	-0.0284646	1.17508	1		0.8	33.4167	24	24	28	14	15	14	4	4	2.5	2.5	3	3
272	-0.509759	0.94358	1.08892	-1.86187	0.00892784	0.0152328	0.844938	5	6	0.2	24.1667	26	28	42	19	22	19	0	4	4	3	5	4
273	0.341931	0.94358	-0.624945	-0.587271	-0.0683827	-0.0299347	1.04304	4		0	19.3333	20	12	30	11	15	11	1	2.5	4.5	4	4.5	2.5
274	-0.850435	0.94358	-0.624945	-0.724787	-0.0340333	0.0650509		10	6	0.6	35.3333	28	18	35	10	14	20	3	2.5	2	3	5	4
275	0.512269	0.94358	1.43169	0.468442	0.00550701	0.0183061			5	0.4	35.6667	23	23	36	19	19	19	1	4	4	2.5	4	5
276	-1.02077	0.94358	0.0606008	-0.903865	0.00687065	0.0080605	0.849635	6	6	0.4	44	19	23	33	12	13	14	2	3	3	4	4.5	4
277	0.171593	-1.05784	0.403374	1.79221	0.04302	-0.0421496	0.911278	6	5	0	30.5833	21	28	46	12	18	0	2	3	3.5	2	4	4.5
278	-0.339421	-1.05784	-0.624945	0.177006	-0.078185	-0.178706	0.987991	3	3	0.2	42.0833	33	18	14	14	16	13	4	4.5	2	3	5	4.5
279	-0.169083	-1.05784	-0.967718	1.08465	0.018244	-0.0994276	1.24661	10	7	0.4	40.25	27	25		15	18	20	0	4	4.5	4	3	4
280	-1.02077	0.94358	0.746147	-1.38432	-0.0792404	-0.130658	0.855096	6	3	0	33.4167	27	29	30		23	19	2	3.5	3.5	4.5	5	5
281	-0.169083	0.94358	-0.967718	-2.19872	-0.128905	-0.110838	0.836676	7	7	0.2	42.2812	30	25	17	18	25	25	0	4	3.5	5	4.5	3.5
282	0.852945	-1.05784	0.0606008	1.0559	0.0774799	-0.00685957	0.947697	5	5	0.6	23.7917	26	21	39	22	25	23	0	3	3.5	4	5	4.5
283	1.36396	0.94358	-1.31049	-2.80543	0.0240797	0.0595703	1.12865		2	0	24.9896	16	23	22	15	15	15	1	4	3.5	4.5	4.5	2
284	-1.36145	-1.05784	-0.967718	0.00583217	-0.0146237	0.0162714	1.11386	9		0.5	21.9091	19	25	30		15	16	2	2	3	3.5	4	3.5
285	0.171593	0.94358	-0.624945	-0.741469	0.0552777	0.1166		3	3	0.6	47.5833	24	30	21	21	25	24	1	2.5	3.5	4	4	3
286	-0.850435	0.94358	-1.31049	0.141956	0.135347	0.123169	0.92352		5	0.4			25	22		19	19	0	4	4	3	4.5	3
287	0.852945	-1.05784	1.43169	2.0053	0.0483615	0.042712	0.923553	11	6	0	24.4167	15	23	39	16	19	15	2	2	2	2.5	4.5	2.5
288	-1.19111	0.94358	0.746147	-0.0183057	0.00462077	0.0067888	0.814031		5	0	55.4896	18	23	42		20	23	0	3	4	3.5	5	4.5
289	-0.509759	0.94358	0.403374	-0.766744	0.0763218	0.0751443	1.05274	10	5	0	26.2708	19	23	21	16	16	11	0	2.5	3	4.5	4	4.5
290	-0.850435	0.94358	0.746147	-0.534588	0.0199333	0.101558	0.814763	6	8	0.4	43.5833	18	27	30	17	18	22	1	3.5	4	4	4.5	4.5
291	1.19362	-1.05784	-0.967718	1.22145	0.0743257	0.132458	0.979841	5	7	0.4	52.5	25	25	42	16	17	16	1	4.5	4.5	2.5	4	3
292	0.00125479	-1.05784	-0.282172	1.33022	0.123383	0.0403021	1.0899	5		0.6	35	22	21	47	19	20	17	0	2	4	2	4	3
293	0.341931	-1.05784	-0.624945	0.529777	-0.0381321	0.170408	1.04359	0	3	0.4	23	18	29	45	16	20	21	0	3	3	4.5	5	3.5
294	-0.169083	0.94358	-0.624945	-0.519701	0.0351273	0.0429405	0.843485	12	3	0.2	14.1667	18	21	23	7	12	15	3	3	2.5	4	4	4
295	-0.169083	-1.05784	1.08892	-0.290909	-0.0286123	0.0631808	0.935089	3	7	0.2	65.6667	26	26	48	25	27	25	2	2	4	3	4	4
296	0.171593	-1.05784	-0.282172	0.847779	0.0087134	-0.028597		2	4	0.4	38.6667	13	20	47	15	16	21	1	1.5	4	4.5	4.5	3
297	-1.70213	-1.05784	1.08892	0.781001	-0.150905	0.0572642		9	4	0.2	17.5	21	22	42		12	10	7	4	3	3	4	4.5
298	1.36396	-1.05784	-0.624945	0.805983	-0.0735909	0.0256926		0		0.6	25.25	18	17	36	15	21	18	0	3.5	2	4.5	2.5	3
299	-0.339421	0.94358	-0.967718	-0.540717	0.0824477	-0.0591693	1.04245		3	0.4								2
300	0.171593	-1.05784	0.403374	-0.011944	-0.00964051	0.0647325	1.16359	3	7	0.2	34	20	19	32	14	17	10	0	3	2.5	2	4.5	1.5
301	0.512269	-1.05784	1.08892	0.695637	-0.0835103	-0.181418	0.956294	7	5	0.6	63.1042	22	21	37	19	25	25		2	4.5	2.5	3	3
302	-1.02077	0.94358	-0.624945	-0.12723	0.0698652	0.0158305	0.860729	5	5	0.2	45	23	32	15	20	18	22	0	3.5	4	3	5	3.5
303	-0.169083	0.94358	-0.624945	-1.33298	0.0258742	0.0303241	0.856305	9	6	0.4	29.6667	24	26	31.8333	18	20	17	1	3	4	3.5	3	4.5
304	1.36396	0.94358	-0.967718	-1.43345	0.154168	0.127678	0.945185	11	6	0.2	30	19	32	22	18	21	24	1	5	3	3.5	4.5	4.5
305	0.171593	0.94358	-1.99604	-0.87243	0.0897393	0.0886425	0.814185	6	6	0	38.3333	17	25	18	15	16	19	0	2.5	3.5	4.5	4.5	4
306	0.171593	-1.05784	1.43169	1.05127	0.0923125	-0.0296787	1.0021	2	4	0.5	39.0833	33	27	49	15		17	0	3	3.5	5	3.5	4.5
307	-0.509759	0.94358	-0.282172	-1.32578	0.0211261	0.0939102	0.87517	12		0	29.75	21	27	33	16	24	21	0	3	2.5	3	3	3
308	1.70463	0.94358	-0.282172	-0.849342	0.0178655	0.0440743	1.30803	2		0.2	30.4167	13	22	34	12	15	17.8	0	2	4.5	1.5	3.5	3.5
309	1.70463	0.94358	-1.65326	-0.954799	0.0557103	0.0731383	0.889074	4	0	0.2	23.5833	28	14		19	19	20	1	2	3.5	3.5	3	4
310	-0.339421	0.94358	-0.967718	-2.45744	-0.0123787	-0.042103	1.04976			0	15.5	25	19	10	10	11	11	0	3	2.5	3	3.5	1.5
311	1.02328	-1.05784	-0.282172	-0.464059	-0.0180734	-0.131428	0.952886	5	3	0.4	24.4167	20	18	25	15	16	15	7	3.5	4	2	4	2.5
312	1.19362	-1.05784	0.403374	1.17	0.0714044	0.273433	1.01308	5		0.2	52.3333	23	27	40	22	24	23	1	3.5	3	4	2.5	3
313	0.341931	0.94358	-1.65326	-0.845737	-0.0640914	-0.151793	0.970699	5		0.4	25.6875	26	14	18	15	15	18	1	4	3.5	2	3	3.5
314	1.02328	0.94358	-1.65326	-1.20116	-0.0263466	0.0936962	0.714683	4	5	0	26.0833	32	18	21	14	14	15	2	4	3	3	4.5	4
315	-0.850435	0.94358	0.746147	-1.11445	-0.000929024	-0.00491944	1.00141		4	0	28.1562	24	20	38	22	21	19	0	4	3	4	4.5	4
316	0.171593	0.94358	-1.31049	-1.51309	-0.0230468	0.0722931	1.0271	4	4	0.4	36	24	20	12	20	22	16	0	3.5	3	3	2.5	3
317	-0.680097	-1.05784	1.08892	0.0925001	0.0303207	-0.0605403	1.15344	7	5	0	24.5833	20	33	5.25	23	22	17	2	3	3.5	4	4	4.5
318	0.00125479	-1.05784	-0.282172	1.26585	0.0248758	0.152398	0.895424	0	5	0.2	37.7083	27	29	32	19	23	13	0	1.5	3	5	5	3.5
319	-0.509759	-1.05784	0.0606008	1.90974	0.0725394	0.0853645	1.17635	8	4	0.8	17.75	25	31	40	11	18	15	0	2.5	3.5	3	4	4
320	1.02328	0.94358	-0.967718	-0.990854	-0.0696166	-0.174149	0.967501	16		0.4	44.0833	18	20	42	15	14	20	1	3	4.5	3.5	5	3
321	0.171593	-1.05784	1.43169	-0.385542	0.0387133	0.104175	0.942598	4	6	0.6	31.2727	29	18	42	14	17	16	0	4	1.5	3	3	3
322	-1.19111	-1.05784	-1.31049	2.05442	-0.1559	-0.0477995	0.905577	2		0.2	18.4545	20	23	33		15	21	0	2.5	4	2.5	3	4
323	-1.53179	-1.05784	0.746147	-0.530678	-0.0847774	-0.0602955	1.09595	13		1	30.25	19	22	20	0	16	14	4	3.5	3	3.5	3	3
324	0.341931	-1.05784	1.77447	1.84937	0.1108	-0.0856032	1.08405			0.8			24	46	19	17		0	2	3.5	4	4	3
325	-0.850435	-1.05784	-0.624945	1.42731	0.0695351	0.0196929	1.10005	0	6	0.6	25.6667	18		42		24	26	0	1.5	3.5	5	4	3.5
326	-0.850435	0.94358	0.0606008	-1.63686	0.0227436	0.0914625	0.889564	1	4	0	27.0833	33	22	34	26	15	15	0	1.5	4.5	4.5	5	5
327	-1.70213	-1.05784	-0.967718	-0.79361	0.045887	0.0274973	1.08907	5	5	0.4	19.0833	24		30.4286		23	19	1	1.5	3.5	4	4.5	3
328	1.19362	0.94358	-0.967718	-0.492069	0.165014	-0.0654729	0.931824	7	4	0.4	26.9062	23	18	21	21	21	14	0	4.5	1.5	4.5	4	3.5
329	-1.02077	0.94358	-0.282172	-0.615923	-0.142871	-0.205349	0.917594			0.4	24	20	18		13	14	18	6	3	4	3	4	4
330	1.87497	0.94358	-1.31049	-0.577453	0.0651845	0.0807779	0.911211	5	3	0.4	36.5	21	15	12	15	16	11	0	1	3.5	3.5	5	2
331	0.852945	-1.05784	-0.624945	0.354471	0.040678	0.0262559	1.20056	8	4	0.8	43.6875	13	12	30	13	6	9	1	2.5	2.5	3.5	3.5	3.5
332	-0.680097	-1.05784	-0.282172	0.374062	0.00702387	0.0419196	0.921908	4	4	0.2	16.75	16	14	35	14	21	21	0	1.5	3	4.5	3.5	5
333	-0.850435	-1.05784	0.0606008	1.92312	0.115374	0.157442				0.4								0
334	-0.509759	0.94358	-1.65326	-1.23382	-0.0329252	-0.00198283	1.20317	4	1	0.6	24.6667	28	15	21	14	15	15	1	2.5	3	4	4	2
335	1.5343	0.94358	1.08892	-0.981949	0.0843272	-0.0806544	1.07951	11	3	0.2	35.4444	23	22	30.6667	3	22	20	4	2.5	2.5	2	3.5	3.5
336	1.02328	-1.05784	-1.65326	0.458877	0.0220497	-0.0104955	1.05324	3		0.4	20.1667	22	26	21	15	23	19	1	3	4.5	2	3	3
337	1.5343	-1.05784	-0.282172	0.221937	0.0750054	0.0799345	0.79355			0	71.2727	22	27	37	18	16	17		3	4.5	3.5	4.5	4.5
338	0.00125479	-1.05784	-0.282172	0.133122	0.0806551	0.119248		6	5	0.6	24.6667	22	22	24	17	22	24	4	1.5	3.5	2	3	4.5
339	0.00125479	0.94358	-0.282172	-0.914285	0.114054	0.199198	0.939836	10	6	0.4	37.5	22	30	36	18	20	25	6	3	3	3	3.5	3.5
340	-0.680097	0.94358	1.43169	0.617183	-0.0214367	0.014537	0.910945	7	3	0.4	37.8854	24	21	42	14	20	16	0	2.5	4	3	4	2
341	-0.169083	0.94358	1.08892	-1.55436	-0.0248743	0.0371762	0.991912	6	4	0.2	21.6354	17	26	33	5	14	16	1	4	3	3.5	4.5	4.5
342	-0.169083	0.94358	-0.624945	-0.809362	0.0227224	-0.00279623	1.08859	8	5	0.4	29.3333	22	27	45	25	25	21	0	2	4	4	4	4
343	-1.53179	-1.05784	-0.624945	0.792089	0.107237	0.109396	0.87092	2	3	0.2	34.3646	17		28.8571		14	11	0	2.5	4	2	5	4
344	-0.169083	0.94358	-0.967718	-2.17901	-0.10346	-0.15356	1.02422	3		0	38.8333	30	22	27	15	15	15	2	2	3.5	3.5	4	4
345	-0.169083	-1.05784	0.0606008	-0.37973	0.0575962	0.013617	0.865741	6	5	0.4	56	24	28	42	18	22	21	0	3	3.5	5	4.5	5
346	-1.53179	0.94358	0.746147	-1.07433	0.0674149	0.0567293	1.00999	7	2	0.4	28.9167	25	23	42	21	21	21	1	2.5	3	3.5	3.5	2.5
347	0.852945	-1.05784	0.403374	2.35581	-0.0511036	-0.123449	0.900042		7	0.2	41	21	21	43.75		21	17	0	1	2.5	4.5	5	4.5
348	0.341931	0.94358	-0.624945	0.0721717	0.0085474	-0.0242145	1.04729	10		0.4		23	19	32.3333	21	27	29	3	3.5	4	4	3.5	2.5
349	-0.339421	0.94358	1.43169	0.345978	0.0419102	0.00873274	0.8356	8	6	0.2	44.125	23	26	49	19	18	25	1	4	3.5	3.5	5	4
350	0.171593	-1.05784	1.08892	1.3668	0.0524666	-0.00784626	0.952497	2	5	0.8	24.8333	19	18	32	13	17	19	0	2.5	3.5	3	3.5	2.5
351	-0.680097	-1.05784	-0.624945	2.26924	0.0544282	-0.000191877	1.09218	3		0.8	11.0568	17	15	35	12	19	17		3.5	3	3.5	2	3.5
352	-0.509759	0.94358	-0.967718	-1.25784	0.0763139	-0.490184	0.867026	6	5	0.4	30.6354	16	18	26	15	15	14	1	2	2.5	5	4.5	3.5
353	1.19362	0.94358	-1.31049	0.199757	0.0400747	0.0721117	1.15841	8		0.4	21.2727	25	31	15	13	23	15	3	4	4	3.5	3	4.5
354	0.512269	-1.05784	0.746147	0.924151	-0.0635609	-0.0618513	1.11275	2		0.6	23	15	21	24	11	16	20	1	3.5	3	4	2	3
355	2.38599	0.94358	-1.31049	-0.1131	0.0374209	-0.0333115	0.919005	3		0.6	13.75	18	15	28	9	18	14	1	2	2	1.5	5	5
356	0.341931	-1.05784	1.43169	1.47966	-0.0946641	-0.254355	1.02878	7		0.2	35.6667	27		36	19	24	20	3	4	3.5	2	3	3
357	1.70463	-1.05784	-0.624945	-0.528695	0.0521486	0.00446653		2	5	0.4	38.9167	23	33	42	14	15	12	0	2	2	4	3.5	3
358	0.00125479	0.94358	1.08892	-0.0115953	0.12282	0.0518803	0.931915	4		0	28.3333	14	24	21		14	25	6	4	4	1.5	2	3.5
359	-0.509759	0.94358	-1.65326	-1.38595	0.00199976	0.0309377	1.31634	7	5	0.6	33.1042	18	19	25	17	16	23	0	1.5	4	2	2.5	3
360	-0.680097	-1.05784	-0.967718	1.78194	-0.000112941	-0.0104469	1.22641	2	2	0.2	27.0625	16	16	12	10	11	15	0	3.5	4.5	5	5	3.5
361	-1.36145	-1.05784	1.08892	0.424803	0.0756641	0.0898725	0.934818		6	0.2	44.0104	27		21		28	23	1	2	3.5	3.5	4	3.5
362	1.36396	0.94358	-0.624945	0.000167355	0.0939404	0.0666303	1.04159	4	3	0.2	29.5	30	18	12	13	12	14	0	2.5	2.5	3.5	5	4
363	1.19362	-1.05784	0.0606008	-0.187415	-0.0419356	0.0406263	1.07004	3		0.2	34.8542	23	30	36		23	23	4	2.5	3.5	4	4	4.5
364	1.19362	-1.05784	0.403374	0.625359	-0.0408703	-0.0169878	1.05922	6	6	0.2	38.4432	22	23	28	18	18	18	0	3.5	3.5	2.5	2.5	3
365	-0.509759	-1.05784	1.77447	0.743552	0.00769479	0.107244	0.980936	1	7	0.2	38.15	26	22	29			22	0	2	3	3	4	3
366	-1.02077	0.94358	0.746147	-1.10779	0.043229	0.0855142	0.870512	11	5	0.2	31.5833	31	31	42	23	21	19	0	3	4	3	4	5
367	-0.680097	0.94358	0.746147	0.184602	0.0358389	0.0762164	0.93968	4	6	0.4	31.2727	28	26	31	15	19	20	0	1.5	4	2.5	4.5	4
368	-0.850435	0.94358	-0.282172	-0.76677	-0.0440386	0.00778155	0.895499	8	4	0.2	30.25	26	18	27	15	13	12	1	3	3	2.5	4	3.5
369	0.852945	-1.05784	0.403374	-1.23189	0.0515868	0.0794247	0.973531	6	3	0	15.4167	21	19		14	20	19	0	2	2.5	4	4.5	2.5
370	2.38599	-1.05784	0.0606008	0.394555	0.0441421	-0.0806049	0.924808	10	5	0.2	19	19	16	35	15	8	14	2	4	3	2	1.5	2
371	-0.509759	0.94358	-0.624945	-0.326445	0.0358473	0.0631047	0.772564	2	3	0.4	26.4375	21	32	29	20	22	18	0	2.5	2.5	2	4.5	4.5
372	0.512269	0.94358	0.746147	-0.738007	-0.0106068	0.0301909	1.12482	12	5	0.4	29.9062	22	32	42	18	18	17	3	4.5	3	4	4.5	5
373	1.5343	0.94358	-0.624945	-0.355347	0.0900643	0.0720131	1.08939			0.5	26.4167	12		33		12	14	7	3	2	3.5	3.5	3
374	-0.680097	0.94358	0.746147	-0.814894	0.0412639	0.0894153	0.821583	3	6	0.4	24.8333	24	23	39	18	21	23	0	3	3.5	2.5	4.5	4
375	0.00125479	0.94358	-0.624945	-0.0774022	-0.0257117	-0.00708676	0.986774	1	5	0	21.6042	23	24	42	17	18	20	0	3	2.5	3.5	5	4
376	-0.680097	-1.05784	0.746147	2.33961	-0.0145713	-0.00881605	0.986217	0	6	0.2	25.4167	20	15	28	16	17	15	0	1	3	5	5	5
377	-1.53179	-1.05784	0.0606008	1.146	0.0321269	0.0157847	0.972606	5	3	0	30	22		47		24	19	0	2.5	4	2	3	4
378	-1.70213	0.94358	1.43169	1.22916	0.0677678	-0.0739725	0.946345	5	6	0.2	51.9167	24	25	18		27	30	1	2.5	3.5	4	3.5	4.5
379	-0.339421	-1.05784	0.0606008	-0.706721	-0.0224954	-0.0882142		1	5	0.4	18.3333	25	22	34	18	24.8	21	1	3	3	2	3.5	4
380	0.852945	0.94358	0.403374	-0.734396	-0.181068	-0.205433	0.963761	4		0.6	17.75	25	25	15	17	14.2	29	0	3.5	3	4	4	4
381	1.5343	-1.05784	-0.967718	0.45471	-0.104919	-0.162734	1.0909			0.6	25.9167	19	14	37.8333	13	15	15	1	3.5	4	3	4	3
382	0.512269	-1.05784	1.77447	0.271454	0.071549	0.268128	0.979091	3		0.6	63	24	25	32.6667	16	17	12	0	2	2.5	5	2	2
383	-1.53179	0.94358	0.403374	-0.0833979	0.0316662	0.061924	0.977705	10	7	0	32.1875	23		8		16	17	1	5	3	4	4.5	3.5
384	0.341931	0.94358	1.77447	-0.973809	-0.0154286	0.0589595	0.9392	1		0.4	38.8125	27	25	42	24	24	12	2	1.5	3	4	4.5	5
385	-0.680097	-1.05784	0.403374	1.26731	0.0838145	0.0176774	0.858471	1	7	0.2	72.9688	30	33	45	19	21	24	1	1.5	3.5	2.5	4.5	3.5
386	0.00125479	-1.05784	0.403374	-0.0760055	-0.0135802	-0.0985967	1.15566	7	2	0.2	52.4792	23	24	35	15	16	16	1	2.5	3	4	3.5	3.5
387	0.341931	0.94358	-0.624945	0.0281301	0.0520312	0.0202213	0.966336	6	5	0.2	36.75	21	23	15	15	16	19	0	1.5	3	3	5	4
388	-1.02077	0.94358	-0.624945	-1.88981	-0.0217684	-0.100125	0.946994	7	3	0.2	30.1667	28	17	35		18	15	2	2.5	4	5	2	4.5
389	-1.02077	0.94358	-0.282172	0.235426	-0.0135967	-0.0829032	0.825005	2	5	0.4	36.9688	30	24	35	23	22	25	0	1.5	3	2	4	3
390	-0.680097	-1.05784	1.77447	-0.481224	0.0834036	0.00151608	0.872335	6	5	0	45.6667	24	24	20	16	18	17	3	4.5	2.5	3	4.5	4
391	2.21565	-1.05784	-0.967718	0.426085	-0.0174532	0.131612	1.18885		5	0	19.3333	25	23	29	21	17	14	0	3	3	3.5	3.5	2.5
392	-0.509759	-1.05784	0.403374	1.64703	-0.0306245	-0.132426	0.927574	3	4	1	21.75	36	31	48	17	18	21	1	3	2	4	4	4.5
393	1.02328	-1.05784	1.08892	0.522888	0.0703318	0.21064	1.02369	9		0.2	20.5	14	19	43	18	18	20	1	4	3	2	4.5	4.5
394	0.00125479	0.94358	0.403374	-0.354818	0.114948	0.312678	0.885234	2	5	0	26.6875	24	19	6	23	21	20	1	3	3	4	3.5	4
395	1.87497	-1.05784	-0.624945	0.565467	-0.0472462	-0.0476783	1.04277	9	4	0.4	21.75	31	21	42	18	19	20	1	3.5	4	2.5	4	3
396	-0.169083	0.94358	0.746147	-0.878142	0.0519996	0.191071	0.822102	4	6	0.2	22.75	27	27	42	16	19	24	0	1.5	3	4.5	4	4
397	-0.509759	0.94358	0.746147	-1.30271	0.0455848	0.122393	0.781722	12	2	0.2	10.4167	24	22	33	13	21		6	4	3	4	3	3.5
398	0.00125479	0.94358	0.403374	-0.756841	-0.0012083	0.0705906		3	5	0.4	25.7917	30	24	4		25	25	2	3	5	5	4	4.5
399	0.171593	-1.05784	-0.624945	0.0547912	-0.0448409	-0.0390227	1.11694	5		0.2	24.1667	20	15	42	16	18	22	4	3.5	3.5	2.5	3.5	3.5
400	-1.02077	0.94358	-0.624945	-0.865301	0.0127735	0.00200257	1.09785	3	5	0.2	23	29	19	19	17	18	25	1	3	4	5	4.5	4
401	-1.53179	0.94358	1.08892	-0.881246	-0.00638682	0.175091	0.778345	8		0.2	66.7625	16		47		29	28	0	3	1.5	4.5	3	4.5
402	-1.53179	-1.05784	-0.624945	-0.230301	-0.0660763	-0.102855	0.833196	4	7	0.4	40.5833	31		18		20	19	2	4.5	3	2	5	3.5
403	1.36396	0.94358	0.0606008	-0.962146	-0.0374302	-0.0461831	1.01937			0.2	25.6562	24	19	23	9	17	13	1	1	3.5	3	4.5	1.5
404	0.171593	-1.05784	0.403374	1.18015	0.0274206	0.136679	0.929354	4	3	0.4	44.75	19	28	49	17	19	24	0	1.5	3	3.5	4.5	3.5
405	-0.680097	-1.05784	1.43169	0.407903	0.0516112	0.101265	1.03844	3	4	0.6	16.1562	20	20	48	12	17	18	0	2	2.5	4	2	4
406	-0.169083	-1.05784	-0.624945	-0.0771258	-0.215452	-0.29485	0.919794	1	7	0.6	46.0312	27	24	47	21	23	20	0	2.5	3	4	5	4.5
407	0.512269	-1.05784	0.0606008	0.0509051	0.0927541	0.0691862	0.980976	5		0.5	35.0833	20	22	35	12	15	12	1	3.5	4.5	3	4	3.5
408	-1.53179	0.94358	-0.282172	0.123443	0.0662826	0.0477734	0.838966	5	5	0	24.5625	25		42		21	23	0	1	3.5	3	3.5	3
409	1.36396	-1.05784	-0.282172	1.54919	-0.0790095	-0.0482926	1.02034	11	3	0.6	42.25	24	23	29	19	17	17	4	4	2.5	4	4	4.5
410	-1.36145	-1.05784	0.746147	1.81395	0.104884	0.0746853	1.00624	1		0.2	31.25	24		19		11	16	3	2	3	2	4	4
411	1.5343	-1.05784	-0.282172	1.38287	0.101358	0.053494		3	4	0.2	34.3333	26	18	42	16	16	16	0	4	3.5	4	4	4.5
412	1.19362	-1.05784	-0.624945	2.35709	0.0157065	0.00107493	0.949157			0								2
413	2.04531	-1.05784	0.746147	-0.144813	-0.0149276	0.0159979	0.904047	6		0.6	16.9896	17	22	37	16.8	24.5	21.4	3	2	4	3	3	2.5
414	-0.850435	0.94358	-0.624945	-0.671474	0.009218	-0.118304	0.934476	5		0.4	44.3021	20	21	36		17.6	24	3	3	3.5	1.5	3	2.5
415	0.852945	-1.05784	1.77447	0.00896056	0.0043728	0.013881	1.02986		2	0.2	27.4167	25	17	49	27	22	19	2	4	4	2	3.5	4
416	0.682607	-1.05784	1.43169	0.694301	-0.0191659	-0.116551	1.00389	7	4	0.2	26.5729	31	28	42	11	17	10	4	2.5	4	2	3.5	1.5
417	0.341931	0.94358	1.08892	-1.01336	0.0279658	-0.00891927	0.895177	6	2	0.2	23.6354	21	16	30	10	11	20	0	1	3.5	2	5	4
418	-1.19111	0.94358	1.08892	-0.269892	0.0661287	0.0620722	1.11564	11	5	0.2	38.4167	26	28	18		26	22	3	3.5	4.5	3.5	4	4.5
419	0.682607	0.94358	-1.65326	-0.406004	0.115387	0.057735	1.01243	7		0.4	24.75	15		30	18		12	3	1	3	4	3.5	4.5
420	1.02328	0.94358	-0.282172	0.86233	-0.0879466	-0.147372	0.989816	7	3	0	22.0625	20	19	21	18	22	20	1	4	4	4	2.5	3
421	1.02328	-1.05784	-0.282172	1.00457	0.0551152	0.159653	0.974944	2		0.5	74.9167	25	22	15	18	15.2	15	0	3	3	4	4	4
422	-0.509759	0.94358	-0.967718	-0.00537661	-0.0412901	-0.0525928		6	4	0.4	30.9792	22	29	25	16	13	19	2	2.5	2.5	3	4.5	3
423	-0.680097	-1.05784	0.746147	2.10272	0.0571114	-0.00426594	1.02578	12		0.4	30.3333	27	25	35	16	15	15	1	3.5	3.5	4	3.5	4
424	0.341931	0.94358	-0.624945	-0.207011	-0.0417129	0.189914	0.966421	10	5	0	39.25	19	30	36	21	26	24	2	5	3.5	3.5	4	4
425	-1.02077	0.94358	-0.967718	-0.547287	0.0226031	0.0735533	0.894029	4	8	0.2	34.75	28		18		16	16	0	3	3	3	3	4
426	-0.850435	0.94358	0.746147	-0.313301	0.0879373	0.163927	0.927917	1	2	0.4	33.75	26	22	37		18	26	1	1	2	4	5	2.5
427	1.87497	-1.05784	1.77447	1.49801	0.111733	0.107021				0.4	34.5208	27	33	47	25.8	18	20	1	4	2	4	3	4.5
428	1.36396	-1.05784	0.403374	0.158747	0.112127	-0.0527168	1.14077	3		0.2	39.4167	21	25	42		14	20	2	3	2.5	3.5	4	2.5
429	-0.680097	-1.05784	0.0606008	0.92971	0.0689612	0.13707	1.18368	7	7	0.6	19.6146	30	27	28	21	18	23	1	2	4	3	2.5	2.5
430	0.171593	0.94358	-0.624945	-0.359672	0.0861837	0.115221	0.706102	5	6	0.2	25.5	21	21	42	22	20	20	0	3	3	3	4	4.5
431	-1.36145	0.94358	-1.65326	-0.764859	0.102033	0.119533	0.977515		2	0.2	46.2727	28		15		26	22	1	2	4	3	4	4
432	-1.19111	0.94358	0.403374	-1.23671	0.0587933	-0.0401435	0.818179	6	5	0	15.8333	21		22		9	8	0	2	1.5	4.5	3	3
433	0.341931	-1.05784	-0.282172	-1.04445	0.00604291	-0.144613		6		0	28.3333	22	23	21	14	14	14	2	1.5	4	4.5	4	3
434	0.341931	0.94358	-0.624945	-0.447337	-0.000286747	0.00201724	0.886364	2		0.2	21.1667	19	17	15	14	15	15	0	3	4	4	5	4
435	1.02328	0.94358	0.403374	-0.257788	0.0255819	0.0144807	1.00388	8	6	0.4	31.8542	26	23	36	21	19	24	2	3.5	5	3	3.5	2.5
436	-1.02077	0.94358	0.746147	0.0121472	-0.0680227	-0.306764	0.965541	6	4	0.6	27.6146	27	29			17	17	4	4	2.5	3.5	4.5	4
437	-1.36145	-1.05784	-0.624945	0.106094	-0.0740922	-0.0609698	1.03157	9	4	0.8	27.2188	19		31		11	10	9	3	3.5	3	3.5	1.5
438	0.852945	-1.05784	-0.624945	1.39522	-0.0194055	-0.035297	1.03145	3	2	0.2	33.6667	24	25	42	17	17	15	1	2	4	4	4.5	4
439	-0.850435	0.94358	1.77447	-0.962957	0.025011	-0.0154337		4		0	19.8542	22	18	42	14	17	15	2	4	3	2.5	5	3
440	0.341931	-1.05784	0.0606008	0.182508	-0.0488308	-0.181171	0.847996	12		0.4	3.5	14	10	16	11	10	20	5	5	4.5	1	3	3
441	2.38599	0.94358	-1.65326	-0.84985	-0.00340566	0.0158241	1.06372		7	0.4		18	18	23	28	30	28		1	5	1	1	1
442	0.682607	-1.05784	-0.967718	0.379808	0.0376599	0.0535351	1.00753	4	5	0.2	29.6562	22	21	21	15	16	14	1	3	2.5	2.5	4	2
443	-1.02077	0.94358	1.08892	0.0228098	0.0488385	0.0714828	0.802635	7	6	0	30.6667	24		42		21	24	0	1.5	2	4	4	4.5
444	-0.680097	-1.05784	0.746147	2.57526	-0.147862	-0.0293483	0.880576	3		0.4	33.8333	21	18	24	29	29	29	1	4	4.5	2	3.5	5
445	-0.509759	-1.05784	0.0606008	0.838729	0.0288694	-0.0716038	0.809888	1		0.4	42.25	22	25	35	19	17	19	1	1.5	1.5	4	3	2
446	-1.02077	0.94358	0.403374	0.0301808	-0.0570544	-0.112446	1.00139		7	0.2	46.0833	25	23	35		22	24	2	4.5	4	2	4.5	5
447	1.02328	0.94358	-0.967718	-0.697606	-0.231277	-0.294449	1.06826	6	0	0.4	32.1667	33	27	29	16	7	11	3	3	3.5	3.5	4.5	2.5
448	-1.19111	0.94358	0.403374	0.233173	0.107977	0.159695	0.915154	4	5	0	32.625	29	32	42	22	25	25	0	2	4	2	5	4
449	-1.02077	0.94358	0.0606008	-0.488116	0.0169261	0.0376578	1.15613	2	4	0.4	45.5	26	34	40	19	22	23	1	4	3	4	4.5	4
450	-1.53179	0.94358	-0.967718	-1.31349	-0.0384248	0.0118743	1.17099	2	6	0.8	6.48958	11		11.2857		12	15	1	3	3.5	4	5	2
451	1.19362	0.94358	1.08892	-0.342302	0.0446977	0.0918573	0.759404	5		0.5	20.9375	21	22	24		23	21.4	1	3.5	4	4	4	3.5
452	0.00125479	-1.05784	-0.624945	0.807872	0.037863	0.0222042	0.957359	1	6	0.6	46.5	24	22	43	15	17	14	0	1	3	4	3.5	1.5
453	0.341931	0.94358	-0.624945	-1.47007	-0.00300717	-0.00768086	1.0728	7		0.4	64.4167	23	29	17	18	20	26	1	4	5	4.5	4	2.5
454	-1.53179	0.94358	0.403374	0.0218235	0.0889411	0.0403079	0.884468	6		0	30.7812					16	18	3	4	3.5	3.5	3	4
455	-1.19111	-1.05784	-0.624945	0.606752	0.0157102	0.111297	0.911088	9	7	0	28.0833	17		28		17	15	0	2	3.5	2	4	2
456	-1.36145	-1.05784	1.08892	0.712824	0.0797125	-0.0162997	1.0004	5	5	0.25	19.75	16	21	30	19	25	27	5	3	3.5	1.5	2	4.5
457	-0.339421	0.94358	0.746147	-0.200277	0.125626	-0.021013	0.989082	9	5	0.6	40.9375	26	34	42	21	22	18	0	2	3	4	4	4.5
458	-1.70213	0.94358	-0.624945	-0.788985	0.0308354	0.033846	0.786624	8		0	32.3854	23	18	35		15	21	2	3.5	3.5	3	4	1.5
459	0.512269	-1.05784	-0.624945	0.476812	0.0686716	-0.0968158	0.962857	9	3	0.4	34	18	13	24	17	19	24	9	4	4.5	3.5	3.5	3
460	-1.70213	0.94358	-0.624945	0.399491	0.0184545	-0.0661807	0.907813	4	3	0.2	25.0909	18	24	29		20	20	3	2	3	4.5	3	2.5
461	-1.02077	0.94358	0.746147	-0.363598	0.0429643	0.151982	0.879768	3	8	0.2	68	31		33.5714		24	24	0	2.5	4	4	4.5	4
462	-0.680097	0.94358	-1.65326	0.259189	-0.23963	-0.250907	1.01304	11	4	0.2	20.5	27	19	25	11	13	15	1	5	4	3	4.5	2
463	-0.339421	0.94358	-0.624945	0.036325	-0.04152	-0.108379	1.01464	7	4	0.6	30.9091	23	29	21	23	26	22.6		3.5	3	3.5	3.5	4.5
464	0.512269	-1.05784	-0.624945	0.409173	0.0598363	0.162414	1.02687	2	2	0.6	12.5	18	17	33	11	13	14	2	2	3.5	3.5	3	3
465	0.00125479	-1.05784	1.08892	-0.0995719	0.00317788	-0.0184706	1.02557	1	5	0.6	25.4583	16	24	42	23	24	21	0	3	3	3	3	3
466	-1.02077	-1.05784	-0.624945	-0.567493	0.0274266	-0.0810425	0.853945	1	4	0.2	38.3333	25		24		14	25	3	2	2.5	3.5	4.5	4
467	-0.339421	-1.05784	1.77447	1.26573	0.0736064	0.073468	1.09336	3	4	0.4	36.3333	13	24	48	14	17	18	1	2.5	2	4	2.5	3.5
468	-0.169083	0.94358	-0.282172	0.416581	0.0356665	0.0719943	0.818271	4		0.2	51.5833	20	28	42	21	19	19	0	2	4	4	4	4
469	1.5343	-1.05784	-1.31049	-0.192534	0.000914779	0.124663	1.12794	4	5	0.2	11.8333	19	21	41	15	14	15	0	1.5	4.5	2	5	3.5
470	1.19362	-1.05784	-0.967718	0.442273	-0.13275	-0.313467		4		0.4	33.75	19	23	18	17	16	20	2	3.5	4	1.5	5	2.5
471	0.682607	0.94358	0.403374	0.14768	0.0263979	0.0800073	0.871949	7	7	0	32.3646	20	23	36	12	13	25	1	4	3.5	4.5	4	3.5
472	1.19362	0.94358	-0.967718	-0.655403	-0.114756	-0.111546	0.945374		5	0.2	54.5	22	32	36	23	20.5	17	0	2.5	2.5	3	3	3
473	-1.36145	-1.05784	-0.624945	-0.369839	0.0330175	0.018222	1.08223	5	4	0.4	19.5729	19	16	35		21		0	3	3.5	2.5	4	3
474	0.512269	-1.05784	-0.624945	3.27726	0.026889	0.0113976	1.00423	3	4	0.4	28.7917	13	26	39	16	19	14	0	1.5	3.5	2	3.5	3.5
475	-1.19111	0.94358	0.746147	-0.431461	-0.0421568	0.0680908			6	0.2				35		24		3
476	1.02328	0.94358	-0.967718	-0.59739	0.115891	0.0475392	1.01507	3	6	0.2	36.0833	12	26	27	24	27	20	0	2.5	2.5	2.5	4.5	4.5
477	-1.19111	0.94358	1.08892	-0.337092	0.0406735	0.0783102	0.786467	4	6	0	29.625	28		35		28	28	0	1.5	4	3.5	5	4
478	0.512269	0.94358	1.08892	0.658084	0.118975	0.095779	0.956084	7	6	0	31.9167	27	24	42	19	21	16	0	4	4	2	5	4.5
479	-0.339421	-1.05784	0.403374	-0.00837637	0.0243563	0.115083	1.04467	3	5	0.2	36.25	14	23	42	15	17	21	0	3	3	3	3.5	3
480	0.682607	0.94358	-1.31049	-1.2659	0.0795202	0.245242	0.757604	6		0.4	51.6667	22	30	21	20	20	20	0	3	2.5	5	4.5	5
481	0.341931	0.94358	0.746147	-0.732669	-0.133988	-0.244961	0.971376	9		0	43.4167	25	27	42	21	26.2	29.8	1	4	4	3	4	4.5
482	0.512269	-1.05784	0.0606008	1.30454	-0.133286	-0.287929	1.05853	4		0.2	5.6	29	33	46	16	15	15	1	2	3.5	4	3.5	3
483	-0.509759	0.94358	0.403374	-0.113282	0.0153902	0.12014		3	6	0.2	20.4167	24	16	30	17	20	20	2	4	2	2	3	3
484	-0.339421	0.94358	-1.31049	-1.05961	0.0179315	0.0835222	0.97941	5	1	0.4	27.9375	12	17	0	6	8	11	1	4	3.5	3	3	2.5
485	-1.36145	0.94358	-0.624945	0.482983	0.0955812	0.134907	0.971689	2	7	0.2	25.3636	34	26	28		20	14	0	2.5	4	3.5	3.5	3
486	-1.02077	-1.05784	0.746147	-0.340116	0.0356915	0.0911362	0.924437	2	4	0.2	37.25	32	24	43		22	25	0	3	3.5	2.5	4.5	4.5
487	-1.53179	0.94358	-0.624945	0.0590089	0.0336127	-0.00611626	0.854148	1	5	0	49.3958	20		33		14	11	0	3	3	3.5	4.5	2
488	1.36396	0.94358	1.43169	-0.756176	-0.0754058	-0.0695897	0.968526	4		0.2	42.75	22	19		21	17	20	3	3.5	2.5	2	5	3.5
489	0.00125479	0.94358	1.08892	-1.42626	0.0485776	-0.05149	0.822928	1	6	0.4	29.8333	26	31	42	25	22	19	1	4	3	4	4.5	3.5
490	-1.36145	0.94358	0.403374	-0.631284	0.0804812	0.043585	0.671477	7	6	0.2	25.2708	23		21		19	24	2	3.5	2.5	4	4.5	4
491	-1.02077	0.94358	-0.967718	-1.28165	-0.0527744	-0.0739397	1.03504	2	3	0.2	22.6042	23	15	17		16	18	1	2.5	1.5	3.5	5	1.5
492	0.341931	-1.05784	1.43169	-0.00285975	0.0518659	-0.0193126	0.882059			0.2	24.1136	22	26	36		22	23.8	0	1	4	3	4.5	4.5
493	0.00125479	0.94358	-1.31049	0.381462	0.105149	0.201626	0.936784	2	6	0.4	27.7083	14	23	21	14	18	19	1	3	2	4	4	3.5
494	0.341931	-1.05784	1.08892	1.55337	0.0268534	-0.0107923	1.02498	4	2	0.6	51.2727	32	34	42	26	27	19	0	3	3	2.5	3	4.5
495	0.00125479	-1.05784	-0.624945	1.00153	0.0174883	-0.0680767	0.929329	11	7	0.6	34.1667	16	23	25	11	15	17	4	3.5	4	2	4	3.5
496	0.00125479	0.94358	-0.624945	-2.3366	-0.0267484	0.129873	1.00551	4		0.4	25.7812	18	23	25	12	17	14	1	2	3.5	3	4	4
497	-0.339421	0.94358	-0.967718	-0.389873	0.0114741	0.0207946	0.837128	7	2	0.4	23.5312	18	21	15	14	19	18		4	2.5	2	4	3
498	-0.850435	0.94358	-0.624945	-0.223607	0.0280969	0.234	1.1245	6	4	0.6	28.75	24	24	31.8	14	15	19	0	2.5	2.5	2.5	3.5	4
499	0.682607	0.94358	-0.967718	-0.92054	-0.0959815	-0.0645985	0.981298		3	0.2	19.1667	20	17		4	10	10	1	3	3	3	3.5	3
500	2.897	0.94358	-2.33881	-0.0175642	0.0317293	0.0165615	0.960752	11		0	23.25	22	21	0	8	15	10	1	4.5	3	3.5	3.5	3
501	0.852945	-1.05784	-0.967718	1.22237	-0.0521302	0.117879	1.01433		2	0.2	15.8333	15	14	28	19	20	25	2	4.5	3.5	1.5	2	4
502	0.852945	-1.05784	-1.31049	2.15959	0.0779281	0.00307237	1.11593	6	2	0.6	40.3229	22		28	15	15	15	0	1	2	3	5	3
503	-0.680097	-1.05784	-0.282172	1.47784	0.0472832	-0.0231773	0.917549	14		0.4	46.8438	31	27	45.5	13	14	14	2	3	4.5	5	5	5
504	-1.53179	-1.05784	0.746147	1.36475	0.0953109	0.0313446		10	4	0.2		19		41		21	26	5	4.5	4	2.5	3	2.5
505	-1.70213	0.94358	0.746147	-0.566626	0.051085	-0.0293955	0.905821	8	7	0	34.8958	25	17	23		22	23	4	5	2.5	2	4	3
506	0.00125479	0.94358	-0.967718	-1.06741	0.0263661	0.11837	0.97002	5		0.6	50.4583	25	19	23	16	16	15	1	3	4.5	3	5	4.5
507	1.5343	-1.05784	-1.31049	0.83314	0.0528977	0.0534957	0.872096	6	4	0.4	14.2708	14	18	18	13	16	17	2	4	3	2	2	4.5
508	1.5343	-1.05784	-0.967718	0.261839	0.109243	0.109702	1.0282	7	4	0.2	30.6667	24	18	49	14	13	14	1	3	4	2	4.5	2.5
509	-0.169083	0.94358	-1.65326	-1.32877	0.0425913	0.0752546	0.84644	6	7	0.2	44.9167	22	19	35	24	16.2	20	0	3	3.5	3.5	3.5	2.5
510	1.70463	-1.05784	1.77447	1.06001	0.101074	0.170743	0.94576	5	6	0.2	34.25	25	26	46	24	29	26	0	1	4.5	2.5	4.5	4.5
511	-1.53179	0.94358	0.746147	-0.492822	-0.0805542	-0.0535092	0.832131	8	3	0	51.8333	16		33		15	13	1	3.5	2	2.5	4	3
512	1.36396	0.94358	-2.33881	-0.681401	0.0157311	0.0620795	1.07815	4	4	0.4	28.3333	25	26	32	14	15	18	8	3	3	3	4.5	1.5
513	-1.87246	-1.05784	-0.624945	0.95722	-0.0633608	0.0408855	1.08412	13		0.8	14.4318	24	16	28	8	10	15	6	3.5	3	2.5	3	3
514	-1.19111	0.94358	-0.967718	-1.08981	0.0947333	-0.0869151	0.917042	9	4	0	36.2917	31		21		20	19	0	3	3	3	5	4.5
515	0.512269	0.94358	-0.282172	-0.74813	0.0041933	-0.0813882	0.910568	4	4	0.6	17.25	27	18	33	15	11	14	0	3	3	4	5	4
516	-0.339421	0.94358	-0.282172	-0.740886	-0.0139067	0.0284916	0.951864	15	5	0.2	36.5833		17	37	14	13	14	5	3.5	3	3	3	2
517	-0.339421	0.94358	1.08892	-0.359328	0.0634765	0.114372	0.839136	8	5	0.4	43.0625	33	34	42	22	24	27	1	3	4	4.5	4.5	4.5
518	-1.02077	0.94358	-0.967718	-0.933509	-0.104053	-0.389965	0.947272	9	5	0.4	16.4167	18	23	19		11	11	3	4.5	2	2.5	3	2.5
519	-0.339421	-1.05784	1.77447	1.52034	0.018057	0.00999819	1.17454	3		0.4	39.2917	27	28	49		26	30	1	1.5	3	5	3	5
520	0.171593	-1.05784	0.0606008	-0.536326	0.0338184	0.00179353	1.07286	4	5	0	58.3021	25	18	28	15	13	14	0	2.5	4	2.5	4	4
521	0.852945	-1.05784	1.08892	1.64544	0.0785396	0.0700664	0.955902			0.4	29.1979	27	30	43	26	27	25	0	2	4	2	4	4.5
522	-1.19111	0.94358	0.746147	-0.618808	-0.0188569	0.101624	0.908407	2	5	0	44.0833	23		42		26	15	0	1.5	3	5	3	2.5
523	-0.169083	0.94358	-0.967718	0.128783	0.0477842	0.146763	0.894899	3		0.4	14.25	15	13	33	10	17	20	4	2.5	3.5	5	3	3
524	-0.850435	0.94358	-0.624945	-1.13012	0.0847689	0.11454	0.790907	2		0.25	28.625	25	27	28		21	20	0	2	3	2.5	4.5	3
525	0.00125479	0.94358	1.77447	-0.889724	-0.0190937	0.0786573	0.896703		4	0.4	21.5417	28	18	45	15	13	21	4	2.5	3	3	4.5	4
526	0.852945	-1.05784	1.08892	0.333665	-0.0137642	0.0324877		3		0.2	37.0833	24	14	23	18	20	15	0	2	3	2	4.5	3
527	0.00125479	-1.05784	1.43169	0.845502	0.0253221	-0.0109078		4		0.6	56.7708	22	28	49	10.6	17	21		3	2.5	4	4.5	4.5
528	0.682607	0.94358	0.746147	-0.730747	0.00326575	0.0125596	1.01734	1	7	0.2	28.3333	26	22	33	17	17	13	2	4	4.5	3	4	3.5
529	0.512269	-1.05784	0.746147	1.43996	0.0269336	0.0986388	0.926184			0.4	63.2083	19	22	42	18	29	28	1	3	3	3	3	3
530	1.19362	0.94358	0.0606008	-0.202945	0.107662	0.0643475	1.11855	2	2	0.2	55.8438	30	30	48	17	17	21	0	3	3.5	5	5	3.5
531	-0.509759	-1.05784	0.403374	1.83942	-0.0701059	-0.108777	1.04191	3	4	0.2	17	19	23	42	14	18	19	0	3	4.5	5	4	2
532	-0.509759	-1.05784	0.0606008	0.81173	-0.0220492	-0.240681	0.924947	4		0.4	32.6979	25	13	35	14	15	12	2	5	2	2	4.5	2.5
533	1.5343	0.94358	0.403374	-1.56619	-0.0434288	-0.330482	0.973073	5		1	19.3333	35	22	36	18	21	22	1	3.5	3	3	3	4
534	0.171593	-1.05784	0.0606008	0.531392	0.0754608	0.263013	0.909853	2	2	0.2	47.1875	24	19	20	15	16	14	0	2	2.5	3.5	3.5	3.5
535	-0.680097	-1.05784	-1.31049	1.41033	-0.0423696	-0.00280866		7	6	0.4	24.2708	32	31	28	12	14	15	2	2.5	3	5	5	2.5
536	1.87497	-1.05784	1.08892	2.13768	0.0413129	0.0139606		8	5	0.4	35	24	21	48	15	17	19	1	4	4	3	3	3
537	-0.169083	0.94358	-0.624945	-0.674477	0.00427932	0.0802044	0.873582	12	7	0.2	31.9375		17	29	12	14	23	3	3.5	4	3	3	4
538	-1.36145	0.94358	0.403374	-1.00609	0.00830797	-0.0036904	0.932249	6	5	0	26.4792	22	21	18		17	18	0	4	2.5	3	4.5	4
539	0.00125479	0.94358	0.0606008	1.08182	-0.0750084	-0.0995354	1.14655	5	1	0.8	28.5833	26	27	17	17	20	23	5	5	1.5	1	3.5	5
540	0.852945	-1.05784	1.08892	-0.348239	0.0985628	0.23937		5	2	0.4	11.6667	15	23	48	13	10	14	0	2	2	2	4	4
541	-1.19111	0.94358	0.403374	-0.47513	0.00645936	-0.159341		19	4	0	23.4375	23	17	30	13	26	26	8	5	3	2.5	4	4
542	1.87497	-1.05784	1.77447	0.13875	0.0294733	-0.0760746		7	4	0.4	39.7292	23	35	42	26	25	18	0	1	3.5	5	3	3.5
543	0.512269	-1.05784	-0.624945	0.00634101	-0.0182443	-0.179	1.1523	6	3	0.4	21	22	23	35	16	14.2	13	4	4	2	1.5	3.5	4

## Sheet: Tab 2
Subject_ID	intcept_wmh	intcept_mtlv	intcept_cog	slope_linear_wmh	slope_linear_mtlv	slope_quadratic_mtlv	slope_linear_cog
1	-1.13503	0.604767	0.241525	0.127893	-0.0565926	-0.00732496	0.167357
2	-0.704913	-1.07037	-0.398517	-0.0162239	-0.0326579	-0.0265753	0.0741436
3	0.899483	0.784519	0.199832	0.0317056	-0.0746544	-0.000601228	0.020719
4	-2.1418	0.685035	0.969764	-0.0542377	-0.0564361	-0.00949928	-0.0688103
5	0.546398	0.94219	0.569645	0.0657647	-0.177835	0.00701077	0.0733758
6	-0.00541108	0.068885	-0.194595	0.0384997	-0.0710893	-0.0235589	0.0390154
7	0.443768	-0.233962	-1.2069	0.09058	-0.154932	-0.00388522	-0.0319276
8	0.985505	-0.0368693	-0.747	0.0578117	-0.126413	-0.00467841	-0.00321485
9	-2.05213	0.480553	0.00763276	0.0699784	-0.0244021	-0.00969935	0.0722527
10	1.22623	0.389399	-0.452594	0.116709	-0.286764	-0.0488489	-0.315863
11	0.672705	-0.977538	-0.876081	0.0451604	-0.113114	-0.0174787	0.0132541
12	-1.47122	0.33961	1.00091	0.141286	-0.111437	0.0102799	0.0141386
13	-1.95035	0.319252	0.353796	0.174444	-0.0869777	-0.00479644	0.174782
14	1.47303	-0.366502	-0.986194	0.104563	-0.301125	-0.00684311	-0.165053
15	0.725002	0.149853	0.142323	0.124504	-0.0614206	-0.0148406	0.0241173
16	0.385327	0.529019	-0.227806	0.0354941	-0.100829	-0.00292074	0.136449
17	-0.809487	0.985207	-1.0481	0.000969163	-0.0718902	0.00973784	-0.0294546
18	0.323186	-1.05075	-1.24824	0.10455	-0.211014	-0.0161782	-0.175797
19	0.0459533	0.630367	-0.035845	0.170978	-0.218496	-0.0103396	-0.0780297
20	-0.567431	0.502593	0.94887	0.11178	-0.0658225	-0.00609045	0.0527129
21	0.600554	0.840363	-0.415513	0.0259824	-0.0490522	0.00142329	0.0963979
22	-1.27717	0.927367	0.529188	0.0748037	0.00840931	-0.0129806	-0.022525
23	0.266967	0.741744	0.35344	0.0508397	-0.0623073	0.00165835	0.0385585
24	-1.3504	0.889009	1.77162	0.0586802	-0.0487364	0.000816603	0.199154
25	0.104588	0.641274	-0.773723	0.0692643	-0.0580334	-0.00548014	0.0300136
26	0.19051	0.369929	1.00869	0.0667441	-0.0906027	-0.00256833	0.0453743
27	1.93455	0.931295	0.331727	0.0737257	-0.132903	-0.000713659	0.0151955
28	0.592887	0.466364	-0.0490851	0.0576497	-0.0261766	0.00280352	0.187474
29	0.0226004	0.419687	0.269214	0.030927	-0.00779614	-0.00551948	0.0562432
30	1.82845	0.687646	-0.636948	0.0144399	-0.0493451	0.000365931	-0.0343704
31	0.0193472	0.115169	0.318778	0.110994	-0.209611	0.00519404	0.0251206
32	-0.437801	0.89653	0.520726	0.114181	-0.0590473	0.00858389	0.209526
33	-0.872138	0.255098	-1.18487	0.0925017	-0.101442	0.00340541	-0.00956499
34	0.082256	0.722234	0.102593	0.0967607	-0.0467714	-0.00417569	-0.0176687
35	1.76845	0.4464	-0.823957	0.0250463	0.00687406	-0.00409802	0.076701
36	-1.74622	0.867519	-0.319062	0.0389387	-0.0803136	0.0134173	0.000818197
37	1.73241	0.30191	-0.89057	0.0721479	-0.262156	0.0206687	-0.0618763
38	-0.642026	0.209401	-0.149874	0.0788303	-0.0240379	-0.00865911	0.143438
39	1.2416	0.46211	0.622933	0.0570703	-0.158065	0.00165207	0.196494
40	0.0314796	-0.101652	-0.0529018	0.0704793	-0.104978	-0.00852441	-0.0554442
41	0.780837	0.864184	0.609577	0.0628603	-0.0854423	0.000335345	-0.0620294
42	0.819452	1.2701	0.46956	0.0488403	-0.0133415	0.00489417	-0.0154518
43	-0.138224	-0.161697	-1.21808	0.10152	-0.273115	0.0144549	-0.0656586
44	-0.0197384	0.558255	-1.03325	0.0538196	-0.0519097	-0.00583246	0.0506323
45	0.330667	-0.0756006	0.48405	0.101188	-0.0668068	-0.00213499	0.0100455
46	-0.893289	1.92635	0.139154	0.0910419	0.00807053	-0.00241628	0.0570542
47	0.827597	0.343427	-0.998818	-0.0447011	-0.0468401	-0.0128304	0.0598433
48	-0.860633	0.453407	0.588674	0.100314	-0.0370754	-0.0187274	-0.0382208
49	-0.87696	0.664454	-0.593578	0.194924	-0.126767	0.00523313	-0.116396
50	0.971422	-1.2292	-1.05073	0.0746865	-0.209283	-0.00829516	-0.0484524
51	-2.15943	0.940183	0.833712	-0.108478	-0.0566181	0.0106487	0.201648
52	0.265736	0.616855	-1.03101	0.144736	0.00191658	-0.00567076	-0.193829
53	1.96936	0.355953	-0.0865015	0.0503095	-0.150833	0.00342196	0.0857596
54	0.719208	-0.350946	0.194667	0.130772	-0.182673	-0.0163622	-0.268544
55	-0.346097	0.820952	-0.960903	0.0328899	0.042495	0.00139548	0.353449
56	-0.863625	-0.250198	-0.228279	0.0372538	-0.0822081	-0.00589117	0.062959
57	-1.30184	0.266538	-0.644666	-0.0598037	0.0188422	-0.0190478	0.0329647
58	1.08069	0.027387	0.288958	0.0312765	-0.151111	-0.00212162	0.130468
59	1.21826	-1.29624	0.543115	0.0328456	0.0889988	-0.030811	0.133936
60	1.9228	0.0694147	-0.246009	0.0347914	-0.0653901	-0.0227838	-0.192993
61	0.422062	0.775686	0.00874947	0.0603914	-0.0389104	-0.00619543	0.0404657
62	-1.62087	2.18873	1.73322	0.070652	0.0879871	-0.00219049	0.301053
63	-0.478482	0.267274	-0.587552	0.0656354	-0.0644104	-0.00954069	0.0218366
64	0.527979	-0.892015	-0.956621	0.0978609	-0.247026	5.93098e-05	-0.131502
65	0.743286	0.00729439	-0.437358	0.117318	-0.124463	-0.00673039	-0.0802317
66	-0.268515	-0.41195	0.119393	0.104214	-0.232201	-0.022405	-0.103456
67	0.617473	0.388808	-0.197569	0.0638721	-0.0505582	-0.00983095	-0.200816
68	-1.51793	0.138036	-0.842974	0.0818414	-0.0908341	-0.00794302	-0.112028
69	0.451502	0.24202	-1.82984	-0.0452133	-0.101658	-0.000400942	-0.0747408
70	-0.396724	1.01861	1.71809	0.0743615	-0.000668094	-0.00339877	0.0483673
71	0.927646	-0.146532	-0.988862	0.100852	-0.142208	-0.00622789	-0.0884433
72	0.0457661	-0.800389	0.648483	0.0913439	-0.0949075	-0.0118176	0.127902
73	0.160946	-0.262588	-0.990458	0.0597337	-0.148707	0.0025279	-0.0363038
74	0.337303	-1.08646	-1.66993	0.0301947	-0.0394718	-0.0327097	-0.167662
75	-0.447621	-0.118096	0.271375	0.092363	-0.10867	-0.00656108	-0.0304407
76	-0.264376	0.365378	-0.595401	0.169869	-0.13531	0.00223456	0.076742
77	-0.24802	-0.187582	-0.253368	0.20552	-0.290545	0.0102934	-0.155836
78	1.05314	-0.385676	-0.371029	0.0536086	-0.144837	-0.00478139	0.0383874
79	-0.452437	0.501775	0.672697	0.0840229	-0.0864028	0.00546335	0.125711
80	-0.857163	0.44332	0.663185	-0.00525983	-0.0924094	-0.00451847	0.0481405
81	0.734013	-1.51071	0.167512	0.0803847	-0.052277	-0.0252066	0.104077
82	-0.763938	-0.832004	-0.998996	0.0217085	-0.128071	-0.0144546	-0.158996
83	-2.60312	1.37913	0.482542	0.0863884	0.0370332	-0.00632128	0.11214
84	0.447924	0.256511	0.179619	0.0391618	-0.115155	0.00942803	0.0809226
85	-2.21109	0.63007	-0.183937	0.220951	-0.00345436	-0.00829316	0.039767
86	0.273895	0.447839	-0.130156	0.110572	-0.0920622	-0.00347766	-0.036547
87	-0.509328	0.0928718	-0.169366	-0.00392937	-0.061318	-0.0219572	0.114212
88	1.02164	0.612798	-0.460429	0.0591392	0.0360874	-0.0142971	0.0360314
89	0.0684394	-0.896922	-0.852131	-0.114078	-0.264031	0.0155615	-0.0478848
90	-0.160242	0.0250286	0.160676	0.0816531	-0.135181	-0.000707343	-0.0619844
91	0.372614	-0.951695	-1.25117	0.176333	-0.180475	-0.0117931	-0.0823971
92	-0.135791	0.539433	-0.285325	0.0662796	-0.0953939	-0.00125148	0.0273546
93	0.761175	-0.411253	0.98285	0.0907649	-0.142369	-0.0387311	-0.14589
94	-1.96723	0.540023	0.14626	-0.0204513	-0.0246048	-0.00710138	0.0244887
95	2.26262	0.102423	-0.884878	0.0492671	-0.116748	-0.00504702	0.0241197
96	-1.01888	0.633042	-0.720799	0.0580544	-0.0854113	-0.0112858	-0.108613
97	0.725299	-0.969216	-0.863073	0.0331325	-0.175535	-0.000135251	-0.0106728
98	-0.476771	-0.480251	-0.266385	0.146759	-0.0927394	-0.0168216	-0.0462451
99	0.0125441	-0.566816	-0.560769	0.0489121	-0.104806	-0.00387908	0.327914
100	1.0553	-0.805125	1.40952	0.0493596	-0.0709257	-0.0160792	0.0414925
101	1.18131	1.18762	0.442909	0.0499872	0.0204967	-0.00548855	0.172229
102	-1.19682	1.82479	1.15156	0.123006	0.0355323	-0.00516847	0.358381
103	-0.0514421	0.920481	0.840785	0.0556979	-0.0189681	-0.0066517	0.0143464
104	0.696643	0.71401	-0.269372	0.046648	-0.0413372	0.0261054	0.163507
105	-0.784143	1.05043	0.790079	-0.00532832	-0.00948746	-0.0143689	0.119653
106	0.831041	0.3036	-0.85781	0.0598759	-0.100615	-0.00604313	-0.106362
107	-0.897251	0.356003	0.83231	0.0859638	-0.211536	0.00666207	0.132839
108	-0.805026	-0.217195	-0.117835	0.0868741	-0.1505	-0.00257251	-0.0699632
109	-0.904749	-2.01477	-2.2052	0.0976271	-0.077382	-0.0227742	-0.156525
110	0.203342	1.27429	0.615642	0.1013	-0.0135642	-0.000644563	-0.00329603
111	1.19551	0.432119	0.503957	0.0893502	-0.122655	-0.00246988	0.0738968
112	-0.983461	-1.43032	0.276717	0.0709891	-0.184332	-0.00872959	0.0808478
113	-0.114398	-0.659552	-0.578295	0.0710215	-0.126877	-0.016816	-0.0354989
114	-0.855425	0.434905	-1.19613	-0.0348138	0.015809	-0.0139204	-0.14963
115	-0.364339	-0.0535879	0.160324	0.0680646	-0.14471	0.0115167	-0.0352739
116	-0.44953	0.127251	-1.2375	0.053647	-0.0962292	-0.00416779	0.10869
117	-0.552748	1.09024	1.78068	0.0862243	-0.0256181	-0.00592047	0.00931376
118	2.48946	0.590916	-0.418245	0.0255286	0.00156561	-0.0145037	-0.0675561
119	-1.37812	0.103872	-0.207438	0.00271639	-0.0064168	-0.0131743	-0.0149314
120	1.16119	-1.39217	-1.69846	0.0751193	-0.319895	0.00371466	-0.166833
121	0.142126	1.06067	-0.653612	0.0652554	-0.104157	-0.00669794	-0.0135536
122	1.29597	-0.287082	-0.0413533	0.0086845	-0.19629	0.0254875	0.0232573
123	-0.77306	-0.456801	0.600598	0.261551	-0.127452	-0.0307838	-0.117243
124	-2.13872	0.952713	0.262672	0.065027	-0.0435789	0.00486063	0.191069
125	0.390341	0.678174	-0.119253	0.0985307	-0.0432263	-0.00200196	0.0850288
126	-1.35744	0.0976305	0.096863	0.152522	-0.0402599	-0.0115099	-0.0367921
127	0.00787165	-0.628913	-1.49291	0.110813	-0.0725605	-0.0225717	0.0643558
128	-0.635877	0.737021	1.84882	0.0498852	-0.0369025	0.00487166	0.0333985
129	-2.0767	1.4532	1.39192	0.0634084	0.00764438	0.000779593	0.192283
130	-0.658736	1.11991	1.31374	-0.0248503	-0.0370673	0.0114332	0.122034
131	0.504415	0.425398	-0.0559593	0.0884807	-0.0885192	-0.00425829	0.0119986
132	-0.471038	0.76294	-0.552985	0.0366477	-0.0313402	-0.00833897	-0.0774208
133	-0.725677	0.164277	0.39756	0.0627346	-0.0878943	0.00616025	0.157686
134	0.65612	0.108313	-0.11852	0.0459763	-0.119398	0.0132253	0.155227
135	0.632918	0.719536	0.16557	0.00256112	-0.0529147	0.0154449	0.120889
136	-0.73155	-0.69664	-0.353694	0.1336	-0.0477631	-0.0280362	-0.00860872
137	-1.04309	0.960699	1.99294	0.0821142	0.0045373	-0.00844436	-0.0936357
138	-1.17598	-0.144037	-0.0793603	-0.00394521	0.0309898	-0.00583197	0.11109
139	1.0705	-0.956001	-0.280058	0.0466599	-0.205545	-0.00535254	-0.105168
140	-0.00539306	0.358904	-1.63909	0.0563082	-0.161252	0.00639843	0.0304042
141	-0.312029	0.824978	1.53655	0.0743475	-0.0364777	-0.00369287	0.0907154
142	-2.6375	-0.088799	0.400484	0.0979683	-0.131487	-0.00529486	0.121935
143	-0.596329	1.97581	0.966511	-0.0228562	0.208097	-0.014311	0.105961
144	1.31695	-0.331866	0.453809	0.108935	-0.211292	-0.00833657	0.0227751
145	-0.31841	-0.476508	-0.210339	0.0546246	-0.0135261	-0.0236636	0.0998542
146	-1.23164	0.596025	-0.432387	0.116911	-0.0543749	-0.00360797	0.0646327
147	-0.148771	0.266233	-0.466138	0.078198	-0.0810194	-0.0123178	-0.151974
148	0.716561	-1.84595	-2.78814	0.0665538	-0.345829	0.000906282	-0.229153
149	-0.946262	-0.704536	-0.152377	-0.095805	-0.064529	-0.0162186	0.0717912
150	-0.166648	1.20001	-0.840057	0.110393	-0.042841	-0.0436171	-0.0906502
151	0.765898	0.0582701	-0.331379	0.0585502	-0.0547176	-0.0130061	0.0448339
152	-0.121152	0.494176	-0.60126	0.0835248	0.0186241	-0.0197936	0.244271
153	-1.36095	1.43058	0.0978747	0.128897	0.0727359	-0.0134091	0.0576363
154	-1.10453	0.781164	0.438943	0.326279	0.0526736	-0.0188267	-0.0282284
155	-1.11533	-0.161255	-0.989727	0.114262	-0.297272	0.00766713	-0.178024
156	-0.109725	0.556639	0.00657631	0.0253756	-0.109573	5.26087e-05	0.0703731
157	-1.48495	0.843983	0.311551	0.0816541	-0.081541	0.00129406	0.227285
158	0.00516034	0.140271	-0.335562	0.0693326	-0.0436768	-0.0198444	-0.053766
159	0.116831	0.621914	-0.639315	0.00667887	-0.0238339	-0.00751977	0.0210612
160	0.357479	0.975791	0.385005	0.0052655	-0.113976	0.0113205	0.124564
161	-0.965777	-0.628867	0.192092	0.090486	-0.152426	-0.0122867	0.0236285
162	-0.0968613	1.14911	-0.515067	0.127331	-0.0371435	-0.00270895	0.0998269
163	0.699998	-0.836352	-0.740025	0.044762	-0.189992	-0.00919688	0.0160778
164	0.0917341	0.0949683	-0.244827	0.0490959	-0.115092	0.00473144	0.0744927
165	0.801424	0.383317	0.952806	0.0524617	-0.0742175	-0.0136603	0.011811
166	-1.775	0.945419	0.714167	0.112761	-0.0631666	-0.0096183	0.165285
167	-0.758341	0.806129	1.65908	0.205672	-0.0274449	-0.00755515	0.0524691
168	-1.22782	1.12283	-1.03851	0.100514	-0.0229248	-0.000954108	-0.0356446
169	0.783596	0.434458	0.201685	0.0336001	-0.0533994	0.00276235	0.138363
170	-1.12323	0.404458	0.0339431	0.103263	-0.0915253	-0.00364511	0.0616076
171	0.827831	0.491118	0.600089	0.0855449	-0.0568281	-0.00725766	0.120249
172	1.33135	0.921395	0.612773	0.069303	-0.137228	0.00824354	0.0785619
173	0.319113	0.329601	1.29375	0.100058	-0.0868356	-0.011772	-0.00175583
174	0.290123	0.0993594	-0.651794	0.0273045	-0.108267	-0.00255943	0.144794
175	-1.35049	1.16858	0.812864	0.235806	0.0176483	-0.0144223	-0.159767
176	-1.13369	0.0532867	-0.617487	-0.0586002	-0.00319662	-0.0129406	-0.0634391
177	0.274313	1.0103	-0.522943	0.00338184	-0.0697186	0.00866171	0.0238429
178	-0.263268	-0.439497	-0.874915	0.0661086	-0.259432	-0.002937	-0.168267
179	-1.45379	0.796516	0.66148	-0.0199903	-0.0667496	-0.0160952	0.133883
180	-1.20661	0.348894	-0.391248	0.0145593	-0.0800965	0.00389326	0.123513
181	0.807156	-0.320235	-1.45786	0.107518	-0.0997065	-0.0126026	-0.161423
182	-1.39895	0.410831	-0.741566	0.112098	-0.183216	0.0105349	0.0102123
183	-0.182891	-0.0294417	-0.837051	0.0999554	-0.141547	-0.00280844	-0.0343078
184	-0.355814	1.24766	0.463784	0.0667943	-0.0369171	0.00226692	0.0208511
185	-0.581521	0.344329	0.069369	0.15325	-0.00763851	-0.0253354	-0.044188
186	-0.165844	0.383588	-0.21014	0.000844464	-0.0734573	-0.0152357	0.105645
187	-1.39671	-0.569821	0.665661	0.122838	-0.0373674	-0.0196087	-0.0304673
188	-1.55092	0.125351	-0.726019	0.0959615	-0.172244	0.0149189	0.0284294
189	-0.478958	0.899969	1.46535	0.0618223	-0.0223829	-0.00478121	0.0717382
190	0.605821	0.715228	0.237867	0.0457221	-0.0457308	-0.00639427	-0.0138821
191	1.78997	-0.0175316	-0.106083	0.0107386	-0.198908	-0.00631811	-0.00426389
192	1.1445	0.348159	-0.754457	0.0558244	-0.113022	-0.00238637	-0.0236348
193	-0.562278	-0.0652164	-0.152479	0.0828221	-0.113527	-0.00639498	-0.0435767
194	-1.75027	0.533044	1.30031	0.322791	-0.0226894	-0.012205	0.0550554
195	1.35775	1.04573	0.384977	0.0705491	-0.0599142	-0.00374545	0.0461607
196	0.787192	-0.279284	-1.86747	0.0848478	-0.155991	-0.00464001	-0.0167592
197	-0.35573	0.601022	-0.560522	0.07548	-0.140399	0.0061272	-0.0105307
198	-0.0433261	0.373748	-0.281096	0.0561298	-0.0456691	0.00082765	0.0837289
199	-1.26971	0.286448	0.878882	0.0682907	-0.0295305	-0.0171415	-0.0538247
200	-0.839024	0.0531304	0.724949	0.0342472	-0.0658483	0.00504525	0.202145
201	-0.26124	0.653517	0.65407	-0.100688	0.0399667	-0.0112676	0.149701
202	-0.00103504	0.190808	2.05458	0.0581344	0.00732124	-0.0257163	0.219514
203	-0.373469	0.693014	1.59339	0.0567266	-0.032008	-0.00603976	0.0563944
204	0.899688	-0.106712	0.460943	0.0878951	-0.170187	-0.0354579	-0.164729
205	-0.722075	0.844076	-0.587737	0.0482796	-0.0770035	0.000827452	0.00280371
206	1.05541	0.744784	-0.590826	0.10013	-0.102227	-0.00419504	-0.0719876
207	0.963186	0.570606	1.25123	0.0737726	-0.10385	0.000447168	0.00351636
208	0.736633	0.157536	0.490976	0.0611851	-0.0297501	-0.0136752	0.0284261
209	-0.0583244	0.748646	-0.528274	0.0593555	-0.0268423	-0.0105948	-0.0405695
210	-0.616656	1.42386	-0.730357	0.041852	0.0197794	-0.00754913	0.118018
211	1.40637	0.00243295	-0.544979	0.0666997	-0.202513	0.00213457	-0.134947
212	1.25719	-0.844049	-0.83504	0.0610438	-0.150663	-0.00938662	-0.0644775
213	-0.0479181	1.06261	0.558453	0.0469846	-0.024873	-0.00139012	0.0863027
214	0.98706	0.587587	-0.556664	0.0560302	-0.13814	0.00250985	-0.0723858
215	-1.89701	1.36526	0.920605	0.117988	0.00151486	-0.00185109	0.22111
216	0.658529	-1.3866	-0.317949	0.00522953	-0.229269	-0.0124018	0.0437444
217	0.804525	-0.459458	-0.706608	0.0866529	-0.3334	0.0190536	-0.0996761
218	-2.04943	0.559112	-0.444656	0.153367	0.0370765	-0.0158338	0.0631284
219	0.282262	1.10595	0.489359	0.0143431	-0.0202002	-0.00142173	0.146908
220	0.830478	-0.753368	-0.185362	0.031667	0.111137	-0.0720434	0.0301303
221	0.402708	0.724386	0.32953	0.0456947	-0.04584	0.00263179	0.0530062
222	-0.99137	0.47495	-0.173311	0.0140898	0.00380107	-0.0019644	-0.0185906
223	-1.4373	0.430648	0.282651	-0.0497129	-0.077524	-0.0142286	-0.0109232
224	0.230971	0.372774	0.493518	0.0684578	-0.1087	4.98203e-05	0.0742057
225	0.815886	0.204417	-0.375152	0.0536203	-0.134398	-1.17829e-05	-0.00364358
226	0.326476	0.706536	-0.820715	-0.00966998	-0.0178128	0.00535268	-0.0742184
227	0.866099	0.132804	-0.0279378	0.026047	-0.0771555	-0.00940173	0.0568467
228	1.39936	-1.48058	-2.21066	0.0112399	-0.295014	0.0316347	0.0155162
229	0.244485	-0.0443795	0.154586	0.106074	-0.0759911	-0.00406073	-0.0835388
230	0.856003	-0.228767	-1.56432	0.067593	-0.148831	-0.00476383	-0.0299803
231	-0.242472	-0.450463	-0.69898	0.0499	-0.0481203	-0.0289265	-0.0374473
232	0.469738	0.301328	0.841025	0.0859579	-0.0849714	-0.00777304	-0.115113
233	0.54476	0.0942846	-0.913224	0.0861682	-0.0900376	-0.00856948	0.0163914
234	-0.372937	0.295382	-0.692062	0.0320645	-0.0455801	-0.0159376	0.0532177
235	-1.04063	1.69885	1.06164	0.0813423	0.0173984	-0.016177	-0.0620357
236	0.283214	1.04321	1.04414	0.0649988	-0.0461952	-0.00155424	0.0611915
237	0.479471	-0.479013	-1.08199	0.0434235	-0.0502847	-0.0259076	0.0166841
238	-1.79152	1.43544	0.829331	-0.0353243	-0.0115282	0.00481174	0.0748839
239	0.0554043	-0.138596	-0.180718	-0.0404428	0.025892	-0.0212748	0.027557
240	0.547656	-0.692183	-1.42517	0.0702576	-0.368157	0.0107887	-0.138413
241	-0.0220861	0.60131	0.185074	0.0486818	-0.0514771	0.00226712	0.116633
242	-0.738276	-0.81766	-0.169739	0.0970023	-0.175039	-0.0130175	-0.0339213
243	0.0421538	-0.0685971	-0.256789	0.0117059	-0.0617278	-0.0118497	0.0975952
244	0.0457759	0.20414	0.0266549	0.0243667	-0.0884025	-0.00203343	0.206878
245	-0.12675	0.279584	0.504714	0.0788889	-0.11271	-0.0042408	0.091331
246	-0.558614	0.442332	0.276297	-0.00582278	-0.0153945	-0.0146424	0.188619
247	-0.0194841	1.21993	0.295192	0.0733173	-0.0194048	0.00412039	0.218305
248	1.17539	0.12561	0.427574	0.0486866	-0.0298598	0.00236281	-0.00631134
249	-1.59424	0.0534408	-0.843201	0.184301	-0.0575314	-0.00750856	-0.0132935
250	-0.659846	-0.0584943	-0.988271	-0.0416322	-0.116777	-0.00077518	0.0815679
251	-0.169808	0.148497	-0.368123	0.0717486	-0.0202671	-0.017149	0.00701334
252	0.650534	-0.080236	-0.452077	0.0599914	-0.109226	-0.00933438	-0.0458097
253	0.444025	0.591852	-0.45711	0.108985	-0.380733	0.0368678	-0.110033
254	-0.702242	0.591398	0.347912	0.0247512	-0.0620203	-0.0107238	-0.231126
255	-1.54293	1.18873	0.57654	0.0245758	0.0293559	-0.00868617	0.15733
256	0.968003	-2.64253	-0.749952	0.00523008	-0.348213	-0.0215212	-0.296029
257	1.00219	1.00581	-0.0794903	0.10453	-0.036648	-0.00767423	0.152135
258	-0.74815	1.17531	-0.365955	0.0550436	-0.0158081	-0.00321674	0.0505543
259	-0.786993	0.69395	0.713475	0.0898382	0.00400238	-0.0194238	-0.232539
260	0.732573	-0.122317	-1.32092	0.073138	-0.0918795	-0.0103977	-0.0746949
261	1.10199	-0.876642	0.649166	0.0644227	-0.201484	0.00137478	-0.233014
262	0.118585	0.250976	-0.418293	0.0635565	-0.141929	-0.00193458	0.132348
263	0.34283	0.530493	0.0359445	-0.0102815	-0.00960126	-6.07074e-05	0.0954247
264	0.778534	0.166883	-0.673879	0.0522022	0.00657364	0.000319889	0.0446693
265	-0.364007	0.40922	-1.30046	0.163736	-0.0763201	-0.00438344	-0.12699
266	-1.03657	0.594032	-1.10308	0.149878	0.0546639	-0.0068799	0.0420002
267	0.256244	1.10634	-0.0417717	0.0221928	-0.0124423	0.00504803	0.213643
268	-0.984424	-1.24781	0.0313259	0.482439	-0.0603813	-0.0224701	-0.018683
269	-1.57244	-0.00753505	0.175763	0.0940617	-0.110974	-0.00152906	-0.159336
270	0.0350484	0.520576	0.547304	0.120366	-0.205075	0.00706619	0.110091
271	1.08284	-0.341518	-1.94546	0.0446429	-0.161505	-0.00412739	-0.0284646
272	-0.234749	0.0350021	0.26266	0.127739	-0.0675183	-0.012174	0.0152328
273	0.798961	-1.39629	-1.29337	0.0646432	-0.120856	-0.0202529	-0.0299347
274	0.284331	-0.174086	-1.18466	0.105778	-0.0601603	-0.0151639	0.0650509
275	0.994484	0.531653	-1.07919	0.0739961	-0.024511	-0.00961534	0.0183061
276	0.34723	0.421894	-0.489214	0.0738434	-0.0768839	-0.00530705	0.0080605
277	-0.7753	0.434882	-0.52437	0.0684943	-0.0213669	-0.00671546	-0.0421496
278	1.31682	-0.973781	0.0629977	0.0552851	-0.214143	-0.0150471	-0.178706
279	0.414012	0.501459	0.337424	0.0605935	-0.175453	0.00971678	-0.0994276
280	0.928805	-0.303296	-0.734624	0.111808	-0.172687	-0.00983192	-0.130658
281	0.978641	-0.17413	-1.47438	0.0508985	-0.247171	-0.00641842	-0.110838
282	-0.776162	1.09286	0.754555	0.0863308	-0.00516408	-0.0070627	-0.00685957
283	0.475598	1.02625	-0.399752	0.0367149	-0.0674263	-0.00241713	0.0595703
284	0.888538	-0.255902	-0.655323	0.0699866	-0.0449552	-0.0194227	0.0162714
285	0.268082	-0.280233	0.37702	-0.0403177	-0.090847	-0.00703689	0.1166
286	-0.304331	1.10454	1.51587	0.0304521	-0.0602572	0.0109111	0.123169
287	0.120801	0.410681	0.638934	0.0671485	-0.0692996	-0.00548572	0.042712
288	-0.416132	0.240813	0.979637	0.234583	-0.0629648	-0.012951	0.0067888
289	-0.282781	0.66616	0.81798	0.0954585	-0.0738161	0.00475848	0.0751443
290	-1.19746	0.616321	-0.606663	0.0536126	-0.0944964	0.00118491	0.101558
291	1.01945	0.915223	-0.312902	0.0595544	-0.063437	0.0124115	0.132458
292	-0.256548	1.77303	1.92596	0.113834	-0.0105696	0.00250744	0.0403021
293	-0.459763	0.241163	0.724177	0.114247	-0.167534	-0.0105588	0.170408
294	0.960417	0.419727	-0.153365	0.049405	-0.0963017	0.00283356	0.0429405
295	-0.178868	0.709635	0.360131	0.164011	-0.111605	-0.00976963	0.0631808
296	-1.42017	1.7574	-0.00250062	0.102433	0.0198441	-0.0219658	-0.028597
297	1.59405	-1.34238	-1.19821	0.164815	-0.168362	-0.0283995	0.0572642
298	-0.69293	-1.09324	-0.439916	0.0787909	-0.198332	-0.0132236	0.0256926
299	0.503253	0.516832	-0.233634	0.053176	-0.00292409	-0.000734542	-0.0591693
300	1.49323	-0.0309004	-0.779416	0.0495676	-0.125262	-0.000566375	0.0647325
301	0.649447	-0.988228	-0.423733	0.0989539	-0.282182	0.00351351	-0.181418
302	-0.55314	0.855224	0.516246	0.0565537	-0.0382165	-0.00346437	0.0158305
303	0.0991554	0.469431	0.0230808	0.0448996	-0.1584	0.00993352	0.0303241
304	-1.17687	1.47033	0.801383	0.0277025	0.0115325	0.00937243	0.127678
305	1.16153	1.0613	-0.440323	0.0294772	0.00782813	0.00277975	0.0886425
306	-0.0272339	1.17997	1.62039	0.13263	-0.0330653	-0.000753046	-0.0296787
307	-1.43284	0.384063	-0.000102638	0.0643783	-0.131946	0.00287963	0.0939102
308	1.29236	-0.781946	-0.567339	-0.0113298	0.0633219	-0.039626	0.0440743
309	-1.94427	0.0263848	0.331035	0.166619	-0.0394376	-0.00364416	0.0731383
310	-0.298456	0.673217	-0.977925	0.0667256	-0.145553	0.00715738	-0.042103
311	-0.941429	0.620376	-1.07193	-0.0133525	-0.117914	-0.00538451	-0.131428
312	0.0953023	-0.579457	0.316193	0.0439165	-0.0410862	-0.00756399	0.273433
313	0.490734	0.0267381	0.947544	0.109978	-0.167751	-0.0205916	-0.151793
314	-0.597204	0.532774	-0.330125	0.174961	-0.00683336	-0.0241789	0.0936962
315	-0.0341583	0.373456	-0.4448	0.0692186	-0.078349	-0.00863601	-0.00491944
316	0.611106	0.785116	-1.40359	0.0653992	-0.0154123	-0.016694	0.0722931
317	-0.647073	0.726029	-0.648976	0.0931092	-0.104406	0.0102994	-0.0605403
318	0.441656	-0.945971	-0.224868	0.0404951	-0.178195	0.00922334	0.152398
319	-0.0741579	0.872781	-0.525158	0.124446	0.00607235	0.00304406	0.0853645
320	1.23279	-0.210123	-0.957329	0.0629118	-0.197531	-0.00254585	-0.174149
321	-2.10045	0.824009	0.372311	0.154115	-0.0491657	-0.00436009	0.104175
322	0.277112	0.273071	-0.35327	0.0650332	-0.293687	-0.0129784	-0.0477995
323	1.04412	-0.430538	-2.10735	0.0384535	-0.175662	-0.00379779	-0.0602955
324	2.0413	0.26929	0.576993	0.0163712	-0.0197488	0.00153813	-0.0856032
325	2.15778	0.491228	0.292037	0.0335975	-0.0567084	0.00155793	0.0196929
326	-0.510538	0.314619	0.128834	0.124034	-0.0392799	-0.0116884	0.0914625
327	2.08448	-1.13716	-1.20789	0.00577335	-0.0631736	-0.000116059	0.0274973
328	-2.29431	0.903961	0.768826	-0.0536664	0.0618459	-0.00629707	-0.0654729
329	1.73221	-2.13857	-1.15801	0.0780364	-0.304225	-0.00875242	-0.205349
330	-0.532674	0.147843	1.21796	0.0405781	-0.109652	-0.00137593	0.0807779
331	0.105374	0.779031	-0.247561	0.0269798	-0.107379	0.00689137	0.0262559
332	0.42499	0.521523	-0.622261	0.0827319	-0.0451984	-0.00921958	0.0419196
333	-0.277106	0.542636	0.118935	0.0680272	0.0212271	0.00136249	0.157442
334	0.751594	-0.171794	-0.975713	0.0750448	-0.0951366	-0.0113578	-0.00198283
335	-0.730097	0.805335	1.19932	0.121239	-0.0343823	-0.00223827	-0.0806544
336	-0.438849	0.383636	0.40594	0.125373	-0.0737131	-0.00707781	-0.0104955
337	-1.70627	2.22906	0.024235	0.094588	0.0804572	-0.0132215	0.0799345
338	-0.265595	0.987027	-0.15757	-0.0131996	-0.0238474	-0.000762609	0.119248
339	0.861783	1.19659	1.2148	0.0468773	0.0497308	-0.0118691	0.199198
340	0.606187	-0.138173	-0.302003	0.0655985	-0.0877414	-0.0161532	0.014537
341	0.470017	0.338231	-0.552115	0.109527	-0.102859	-0.00686537	0.0371762
342	-0.398418	-0.191625	0.281258	0.0519218	-0.0927044	-0.00952583	-0.00279623
343	-1.98289	0.744688	0.278254	0.0357778	0.0150124	-0.00412287	0.109396
344	0.262386	-0.614102	-1.37811	0.0493902	-0.385166	0.0248193	-0.15356
345	1.41893	-0.053237	-0.456521	0.0848057	-0.0833402	0.0102474	0.013617
346	-1.09689	0.00298791	0.120838	-0.0944607	-0.0923565	-0.00443031	0.0567293
347	1.12856	-0.313515	-0.358177	0.090769	-0.237069	0.00663153	-0.123449
348	0.970202	0.0900679	-0.655889	0.0448744	-0.104117	-0.000762427	-0.0242145
349	-2.14586	0.784394	-0.36579	0.0692422	-0.0409511	-0.00423657	0.00873274
350	-1.0808	0.418878	-0.284813	0.0247508	-0.0379865	-0.00607561	-0.00784626
351	-0.0569061	0.682561	-0.126656	0.0294281	-0.03396	-0.00518196	-0.000191877
352	-0.615581	0.0612406	0.0270406	0.114224	0.00504401	-0.00566192	-0.490184
353	1.02303	-0.0184391	0.248951	0.00818698	-0.0605534	-0.0112025	0.0721117
354	1.45583	-1.79272	-1.21809	-0.0280945	-0.20202	-0.0107677	-0.0618513
355	0.517608	0.714203	0.445622	0.0688462	-0.0999511	0.00104872	-0.0333115
356	-0.113901	-0.135562	-0.313351	0.0931023	-0.391576	0.0238287	-0.254355
357	-0.17888	1.1348	-0.0266781	0.105343	0.0155736	-0.00955173	0.00446653
358	-0.859463	1.07934	0.510885	0.091975	-0.0454177	0.0168095	0.0518803
359	-0.818348	0.658979	0.692192	0.309514	-0.0514191	-0.00685152	0.0309377
360	-0.474684	0.35096	-0.618481	0.0927655	-0.100134	-0.0014528	-0.0104469
361	0.65598	-0.293245	0.377966	0.0959605	-0.031679	-0.00337505	0.0898725
362	-0.846321	1.44535	0.912146	0.0897169	-0.0133868	-0.000172314	0.0666303
363	0.811389	-0.401486	-1.09794	-0.0431891	-0.0912136	-0.0225961	0.0406263
364	0.23653	-1.28524	-0.0739522	0.0823347	-0.150026	-0.0162189	-0.0169878
365	-0.394492	0.367146	-0.057329	0.0387562	-0.0595369	-0.0157506	0.107244
366	-0.18427	0.719092	-0.0427445	0.0561991	-0.0601521	-0.00221972	0.0855142
367	-0.689685	0.694508	-0.337671	0.0715228	-0.0306624	-0.00718365	0.0762164
368	0.655263	0.0622955	-0.209654	0.0873273	-0.24896	0.0108125	0.00778155
369	1.10452	-0.19041	0.332119	0.0596681	-0.0128013	-0.0153406	0.0794247
370	0.0185955	-0.201223	0.17837	0.0490139	-0.0568353	-0.00921442	-0.0806049
371	-0.948596	1.0252	1.38431	0.13373	-0.0862154	-0.00631346	0.0631047
372	-1.48816	-0.761267	-2.00538	-0.066746	-0.0566619	-0.0174598	0.0301909
373	-0.633778	0.629835	0.61358	0.0826215	0.0225689	-0.00985311	0.0720131
374	-0.05236	0.786951	-0.565442	-0.0593575	-0.0419098	-0.00894065	0.0894153
375	-0.884881	0.460381	0.0303184	0.166408	-0.115364	-0.00686986	-0.00708676
376	-0.405448	-0.446106	-0.667379	0.169969	-0.103653	-0.00311756	-0.00881605
377	-1.762	0.253079	0.218147	0.0549344	-0.12068	0.000351024	0.0157847
378	0.0258288	-0.244241	0.67276	0.0920804	-0.0691018	-0.00158997	-0.0739725
379	-0.772211	-0.549518	-0.928881	0.0710647	-0.0716459	-0.0168909	-0.0882142
380	1.39528	-1.96343	-0.874857	0.0126145	-0.263517	-0.034594	-0.205433
381	-1.01739	0.125417	-0.401626	-0.0714049	-0.172356	-0.0326212	-0.162734
382	0.202454	0.921065	0.994921	0.142396	-0.0284406	-0.00248545	0.268128
383	-1.74399	0.403059	-0.0268077	0.118055	-0.0303068	-0.0106061	0.061924
384	1.11447	-0.13741	-0.522582	0.0955014	-0.0881196	-0.00980493	0.0589595
385	0.982458	-0.249823	0.239004	0.0734465	-0.151484	0.0231452	0.0176774
386	0.980763	0.3197	-0.302165	0.104334	-0.0317253	-0.0198689	-0.0985967
387	-1.03498	1.65038	0.251445	0.143563	0.0374297	-0.0123255	0.0202213
388	-0.45111	-0.112144	-1.28717	0.0174568	-0.141233	-0.000793789	-0.100125
389	-2.2616	0.102261	0.202962	0.0764604	-0.00997642	-0.034825	-0.0829032
390	-0.909327	0.641815	0.85244	-0.01467	-0.049814	-0.00629563	0.00151608
391	0.392658	-0.426075	-0.676538	0.0595509	-0.109634	-0.00918423	0.131612
392	0.185471	-0.830281	-0.829295	0.0216938	-0.128439	-0.0125807	-0.132426
393	0.281599	-0.648419	0.12457	-0.0259164	-0.258709	0.032337	0.21064
394	-2.05052	0.889868	1.04971	0.120651	0.00444448	-0.000466392	0.312678
395	0.175132	-0.0499367	-1.06648	0.108951	-0.126965	-0.00617668	-0.0476783
396	0.278057	0.180074	0.856026	0.037777	-0.00631221	-0.0217897	0.191071
397	0.103184	0.572501	0.9621	0.180339	-0.0933866	0.0038355	0.122393
398	-0.14021	0.0519116	-1.28565	-0.0784752	-0.0752482	-0.0131614	0.0705906
399	1.23985	0.0287055	-1.16142	0.0460879	-0.183916	0.00394095	-0.0390227
400	-0.129855	-0.301871	0.614106	0.0810595	-0.138749	-0.00464884	0.00200257
401	0.0814626	0.380301	-0.409884	0.0605206	-0.0667925	-0.0133017	0.175091
402	-1.26957	0.837093	-0.720778	0.365172	-0.0205666	-0.016219	-0.102855
403	0.957324	-0.335901	0.295333	0.0766812	-0.218016	-0.000249343	-0.0461831
404	0.125199	-0.0804583	-0.711602	0.0276206	0.130021	-0.0440032	0.136679
405	0.356093	1.01168	-0.49678	0.0348786	-0.0433431	0.00151885	0.101265
406	0.717694	-0.765188	-0.501161	0.134702	-0.372698	-0.0133568	-0.29485
407	-1.69713	1.43488	0.316788	0.0740238	0.0358145	-0.00683119	0.0691862
408	-2.08088	0.380691	0.213607	0.045564	-0.0540031	-0.0030904	0.0477734
409	-0.867096	0.83781	-0.66036	0.213028	-0.144249	-0.00574516	-0.0482926
410	-0.100273	0.525853	0.0940737	0.0651129	-0.0166169	0.005907	0.0746853
411	-0.250505	0.264498	-0.780886	-0.0194865	-0.0807902	0.0185518	0.053494
412	1.04873	-0.10074	-0.375969	0.0227092	-0.228562	0.0212684	0.00107493
413	0.663965	0.0368703	-0.644643	0.0631426	-0.116264	-0.00473089	0.0159979
414	-0.122719	0.462754	-0.570569	-0.0318705	-0.0950612	-0.00757154	-0.118304
415	0.80506	0.713492	0.0788768	0.0964199	-0.171941	0.0110213	0.013881
416	0.264069	0.418155	-0.905123	0.146124	-0.0571477	-0.00844904	-0.116551
417	-0.260829	-1.35368	-1.02539	0.0672665	-0.218625	0.0246267	-0.00891927
418	0.487462	0.0885272	-0.0912943	0.021689	-0.105705	0.0094568	0.0620722
419	0.0633785	1.46266	1.18499	0.0404378	-0.00290021	-0.000697679	0.057735
420	0.370492	-0.909431	-0.869647	0.0623434	-0.240647	-0.00435615	-0.147372
421	-0.752009	-0.170919	-0.684126	0.00329822	-0.144827	0.0157015	0.159653
422	-0.121555	-0.304792	-1.35642	0.052889	-0.110844	-0.0102098	-0.0525928
423	0.469508	0.487636	-0.544391	0.0726295	0.0437609	-0.0135741	-0.00426594
424	0.7036	0.477592	-0.197585	0.0635215	-0.200723	0.00220883	0.189914
425	0.671528	0.181745	1.00023	0.169932	-0.0949801	-0.00497089	0.0735533
426	0.113793	-0.0653512	0.73752	0.0601546	-0.0435113	-0.0024966	0.163927
427	-2.32112	1.74395	0.432972	0.0911017	0.0379962	-0.000720295	0.107021
428	-1.44926	-0.00494062	0.607599	-0.156988	-0.0202038	-0.0145039	-0.0527168
429	0.228108	-0.449763	0.26036	0.0590448	0.0541264	-0.024968	0.13707
430	-0.964029	0.723272	0.769062	0.0975216	-0.0681634	0.00673885	0.115221
431	-0.803038	0.118878	0.688628	0.0517409	-0.039797	0.000790892	0.119533
432	1.19644	0.0827381	1.03842	0.0663611	-0.0701691	-0.00638993	-0.0401435
433	0.0779187	0.738397	-0.86702	0.0751344	-0.037651	-0.00861761	-0.144613
434	0.673632	0.144789	-0.119031	0.0594463	-0.150641	0.0019407	0.00201724
435	0.185827	0.194223	0.733466	0.0497816	-0.0398416	-0.0210561	0.0144807
436	0.732648	-0.172423	-1.77085	0.0211473	-0.187544	0.000226776	-0.306764
437	-0.307315	0.505848	-1.28194	0.247752	-0.11032	-0.00409346	-0.0609698
438	-0.793479	0.140372	-0.742358	0.107134	-0.0981701	-0.00677357	-0.035297
439	-1.75293	0.626167	0.149117	0.049302	-0.00697229	-0.0223571	-0.0154337
440	-1.06516	0.213136	0.149368	0.060692	-0.240153	0.00163783	-0.181171
441	-0.0512577	-0.674437	-0.248077	0.0564471	-0.00443454	-0.0316376	0.0158241
442	-0.91697	1.06721	-0.637258	0.0780966	-0.00733165	-0.00660054	0.0535351
443	0.117481	0.34073	0.404269	0.0450829	-0.0436358	-0.0101207	0.0714828
444	1.64872	0.0180817	0.1336	0.0877227	-0.456202	0.0189558	-0.0293483
445	1.00637	-0.780265	0.0572381	-0.0106249	-0.0974901	-0.0102806	-0.0716038
446	-0.0226261	0.204482	-1.16698	0.10028	-0.101292	-0.0128513	-0.112446
447	0.216605	-0.492547	0.0826233	0.110992	-0.303493	-0.0378915	-0.294449
448	-1.47238	0.746095	0.808189	-0.0919184	-0.13561	0.0132347	0.159695
449	0.0658698	0.525173	-0.40928	0.0509734	-0.0999646	0.000220613	0.0376578
450	-1.26404	-0.167525	-0.846729	0.0627085	-0.166627	-0.00271006	0.0118743
451	0.689971	1.36984	-0.39368	0.0585181	-0.0466617	0.00277817	0.0918573
452	0.216951	1.00734	0.0487906	0.0889862	-0.00829711	-0.0110215	0.0222042
453	0.67938	0.750919	-0.575289	0.118479	-0.0762234	-0.00273939	-0.00768086
454	0.412478	0.726122	1.31809	0.00238257	-0.0688406	-0.00227502	0.0403079
455	-0.0881119	0.389158	-0.535769	0.0843967	-0.0565274	-0.00619052	0.111297
456	-0.84499	0.380727	0.0617343	0.0821867	-0.0108763	-0.00266445	-0.0162997
457	-0.0130297	0.655055	0.786143	0.078806	-0.00552819	0.00516841	-0.021013
458	-1.03467	-0.163438	-0.318365	-0.060284	-0.179871	0.00768373	0.033846
459	1.80028	-0.338176	-0.551296	0.0409428	-0.0695172	0.00774994	-0.0968158
460	-0.407843	0.546703	0.802711	0.0982825	-0.0946127	-0.00859641	-0.0661807
461	1.47953	-0.00621778	-0.145481	0.01922	-0.00437362	-0.0167015	0.151982
462	0.390169	-1.05286	-0.630448	0.108149	-0.304762	-0.0362916	-0.250907
463	-0.826643	-0.67374	-0.329126	0.116884	-0.240663	0.00806183	-0.108379
464	0.635444	0.957848	1.34086	0.0756111	-0.17722	0.0166376	0.162414
465	0.891107	0.469057	0.548164	0.0749701	-0.0378651	-0.0227448	-0.0184706
466	-1.89809	-0.0997963	0.209653	0.0897187	-0.0262945	-0.0192033	-0.0810425
467	-1.43664	0.689087	0.410427	0.107285	0.00306126	-0.00786583	0.073468
468	-0.228176	0.772827	-0.0235442	0.0852173	-0.0728137	2.78386e-05	0.0719943
469	0.482713	0.101995	0.725504	0.046901	-0.134839	-0.00973193	0.124663
470	1.207	-0.541671	-0.0548271	0.107614	-0.148822	-0.0377162	-0.313467
471	-1.12654	0.621605	-0.564608	0.0813194	-0.0857817	0.00292511	0.0800073
472	0.0781817	0.067244	-1.33417	0.0529531	-0.154863	-0.0214667	-0.111546
473	-0.176863	0.0981748	-0.57196	0.0293061	-0.0828339	-0.000629769	0.018222
474	0.616799	0.648794	0.324889	0.0605313	-0.121617	0.00256985	0.0113976
475	0.438937	-0.0910518	0.104348	0.136872	-0.0737846	-0.0239429	0.0680908
476	-0.650003	0.787731	0.951625	0.056246	0.00211167	-0.00223777	0.0475392
477	0.312354	0.997018	1.47667	0.0896613	-0.0798117	-0.00883416	0.0783102
478	-0.165535	1.03073	1.39781	0.0637664	-0.0571915	0.00853437	0.095779
479	0.0906195	0.15516	-0.203909	-0.00856865	-0.0402523	-0.0169971	0.115083
480	-1.24127	-0.0187134	-0.671423	-0.0312188	-0.0566193	0.00320801	0.245242
481	0.352723	-1.28169	-1.68013	0.0881739	-0.302594	0.00164077	-0.244961
482	1.26915	-1.39923	-1.09469	0.0685887	-0.253543	-0.0141799	-0.287929
483	-0.0103871	0.906487	-0.814661	0.0614422	-0.0602037	-0.00205018	0.12014
484	0.187407	-0.0644749	-0.127521	0.0884482	-0.140478	0.00586748	0.0835222
485	-1.18753	0.774169	1.07735	0.0697124	-0.00528246	-0.0076127	0.134907
486	-1.01537	0.602345	-0.296416	0.100087	-0.0271565	-0.00714547	0.0911362
487	1.17986	0.42565	0.414399	0.0337993	-0.106367	-0.00156297	-0.00611626
488	-0.875262	-1.30971	-1.22337	0.0862516	-0.145617	-0.0178317	-0.0695897
489	-0.620034	1.04253	0.0815311	0.0495252	-0.0626655	-0.000616275	-0.05149
490	-0.255386	0.470595	0.904098	0.036879	-0.0342102	-0.00746211	0.043585
491	-0.505212	0.242635	-1.46925	0.110355	-0.0889576	-0.0109148	-0.0739397
492	-0.382313	0.570721	1.03218	0.052714	-0.0455613	-0.0134388	-0.0193126
493	-0.0826785	0.42289	0.180465	0.0413448	-0.0992032	0.0195743	0.201626
494	0.578806	0.267707	0.5431	0.0628138	-0.130065	0.000586205	-0.0107923
495	-0.468806	0.27689	0.125777	0.0869087	-0.0821487	-0.00730255	-0.0680767
496	0.563296	-0.704881	-1.4496	0.0278429	-0.225436	0.0148506	0.129873
497	-0.887531	-0.540775	0.323373	0.0287795	-0.13465	-0.00855557	0.0207946
498	-0.464766	-0.159811	0.0710521	0.0963762	-0.116388	0.00172959	0.234
499	-0.128836	-0.86776	-1.74607	0.134684	-0.309673	0.0194723	-0.0645985
500	-0.116298	0.35833	0.375158	0.0856849	-0.0753962	-0.00604658	0.0165615
501	-0.379669	1.01428	0.685279	0.13361	-0.275994	0.0122135	0.117879
502	-0.258055	0.71243	0.243836	0.0504955	-0.0550324	0.00395297	0.00307237
503	-0.379966	0.919717	-0.164252	0.0881034	-0.00477871	-0.00805147	-0.0231773
504	-1.92489	0.728762	0.683756	0.0827511	-0.00933954	-0.00337865	0.0313446
505	-0.893452	0.159959	0.693676	0.136171	-0.0602423	-0.00454363	-0.0293955
506	0.892631	0.575831	-0.959874	-0.00982542	-0.0661244	-0.00172493	0.11837
507	-0.503604	1.66466	-0.107518	0.0463906	0.0925188	-0.0256571	0.0534957
508	-0.139286	0.920414	0.424365	0.0893595	0.000465821	0.00423309	0.109702
509	0.116085	0.416401	-0.606545	0.0200339	-0.0285339	-0.00711782	0.0752546
510	-0.271804	1.08379	0.70568	0.0607251	-0.00232769	-0.00145377	0.170743
511	-0.737501	-0.447816	-1.1765	0.153674	-0.195483	-0.00119298	-0.0535092
512	0.933813	-1.12469	-1.06915	0.0434327	-0.0142742	-0.018583	0.0620795
513	0.805592	-0.338378	0.250107	0.0835239	-0.152506	-0.0202477	0.0408855
514	-1.91875	0.478024	0.291477	0.0965316	-0.0385726	0.00557064	-0.0869151
515	-0.589689	0.693542	-0.574669	0.140251	0.0139111	-0.0185938	-0.0813882
516	-0.115122	0.795554	-1.34569	0.125943	-0.0458334	-0.0050885	0.0284916
517	-0.0987973	0.73714	-0.209071	0.063043	-0.0440854	0.00271398	0.114372
518	-1.7643	0.0102629	-0.778917	0.103811	-0.21128	-0.0107931	-0.389965
519	-2.59395	0.765821	-0.408485	0.0319838	0.0458441	-0.0311795	0.00999819
520	-2.09556	0.278799	-0.793127	0.0245062	-0.0489321	-0.00647286	0.00179353
521	-0.171035	0.28591	0.473583	0.099023	0.0704989	-0.0215955	0.0700664
522	-1.38551	0.061823	-0.758806	-0.0575895	-0.0787141	-0.0222554	0.101624
523	0.582518	0.0326961	1.19229	0.0270219	-0.146524	0.000681807	0.146763
524	0.4489	-0.328713	0.0785492	0.0312062	-0.0516489	0.0013246	0.11454
525	0.682807	-0.0472474	-0.584543	0.0400944	-0.173369	0.00293338	0.0786573
526	0.333081	-0.382301	-0.515086	0.0496532	-0.113184	-0.00936331	0.0324877
527	-0.00969957	-0.34418	0.725621	0.076367	-0.0777967	-0.0144596	-0.0109078
528	-0.305907	0.759526	-0.575259	-0.0119411	-0.237578	0.0215908	0.0125596
529	-1.34851	0.1752	-1.10847	-0.1175	-0.143702	0.00397439	0.0986388
530	0.0104751	1.42025	0.931563	0.0623307	0.0534349	-0.01068	0.0643475
531	0.880944	0.43531	-0.269284	0.123331	-0.088198	-0.0239635	-0.108777
532	-0.168987	-0.177686	-1.11797	-0.0172807	-0.126827	-0.00762427	-0.240681
533	0.439565	-0.632744	0.779129	0.117122	-0.323083	0.0152749	-0.330482
534	-1.7915	0.980177	-0.162383	-0.00328543	-0.0933931	0.0107116	0.263013
535	0.637639	-1.82217	-1.19681	0.0788363	-0.159761	-0.00689985	-0.00280866
536	-1.04722	0.545475	0.734719	0.140245	-0.0522301	-0.00747248	0.0139606
537	0.404574	0.359231	-0.411368	0.048541	-0.155982	0.00702416	0.0802044
538	0.33667	-0.194113	0.310838	0.066089	-0.129934	-0.00500902	-0.0036904
539	0.933104	-2.05229	-1.16359	0.0402438	-0.170722	-0.0180494	-0.0995354
540	-0.863094	1.41309	1.96039	0.0277627	0.0979913	-0.0347596	0.23937
541	1.76076	0.740205	-0.856836	0.077677	-0.079507	0.00155735	-0.159341
542	1.10972	0.353153	-1.67523	-0.0140165	-0.00346684	-0.00788632	-0.0760746
543	1.31189	-0.739094	-1.00038	0.0385531	-0.0722088	-0.0158933	-0.179

## Sheet: Fig S2
V1	V2	EST	SE	STD	Z	p	model
Slope cognition	Intercept WMH	-0.011	0.007	-0.126	-1.491	0.136	POSTERIOR
Intercept WMH	Slope brain	-0.002	0.002	-0.095	-1.01	0.313	POSTERIOR
Intercept cognition	Slope WMH	0.004	0.003	0.072	1.039	0.299	POSTERIOR
Slope cognition	Slope brain	0.001	0.001	0.262	1.418	0.156	POSTERIOR
Slope cognition	Intercept brain	0.008	0.005	0.139	1.693	0.091	POSTERIOR
Slope WMH	Slope brain	0.001	0	0.28	1.791	0.073	POSTERIOR
Intercept cognition	Slope brain	0.005	0.002	0.251	2.229	0.026	POSTERIOR
Intercept WMH	Intercept brain	0.005	0.023	0.01	0.227	0.82	POSTERIOR
Slope cognition	Slope WMH	0	0.001	0.006	0.06	0.952	POSTERIOR
Intercept cognition	Intercept brain	0.012	0.018	0.035	0.7	0.484	POSTERIOR
Intercept cognition	Intercept WMH	-0.021	0.024	-0.04	-0.899	0.369	POSTERIOR
Slope WMH	Intercept brain	0.002	0.003	0.051	0.889	0.374	POSTERIOR
Intercept WMH	Intercept brain	-0.066	0.021	-0.136	-3.195	0.001	GLOBAL
Intercept WMH	Linear slope brain	-0.013	0.005	-0.186	-2.734	0.006	GLOBAL
Slope cognition	Slope WMH	-0.001	0.001	-0.208	-2.01	0.044	GLOBAL
Slope WMH	Linear slope brain	-0.001	0	-0.13	-1.45	0.147	GLOBAL
Intercept cognition	Intercept WMH	-0.033	0.023	-0.062	-1.423	0.155	GLOBAL
Intercept cognition	Linear slope brain	0.008	0.004	0.168	1.9	0.057	GLOBAL
Slope cognition	Linear slope brain	0.003	0.001	0.354	2.439	0.015	GLOBAL
Slope cognition	Intercept brain	0.015	0.005	0.259	2.838	0.005	GLOBAL
Intercept cognition	Intercept brain	0.052	0.018	0.151	2.877	0.004	GLOBAL
Intercept cognition	Slope WMH	0.002	0.003	0.045	0.573	0.566	GLOBAL
Slope WMH	Intercept brain	-0.002	0.002	-0.045	-0.613	0.54	GLOBAL
Slope cognition	Intercept WMH	-0.005	0.007	-0.053	-0.648	0.517	GLOBAL
Intercept WMH	Intercept brain	-0.033	0.018	-0.08	-1.858	0.063	FRONTAL
Intercept cognition	Intercept WMH	-0.037	0.025	-0.07	-1.507	0.132	FRONTAL
Slope cognition	Slope WMH	-0.001	0.001	-0.147	-1.279	0.201	FRONTAL
Intercept cognition	Intercept brain	0.015	0.014	0.051	1.071	0.284	FRONTAL
Intercept cognition	Slope brain	0.005	0.002	0.19	2.066	0.039	FRONTAL
Intercept WMH	Slope brain	0	0.002	-0.006	-0.079	0.937	FRONTAL
Intercept cognition	Slope WMH	0.001	0.003	0.025	0.304	0.761	FRONTAL
Slope cognition	Slope brain	0	0.001	-0.049	-0.326	0.744	FRONTAL
Slope WMH	Slope brain	0	0	0.045	0.412	0.68	FRONTAL
Slope cognition	Intercept WMH	-0.004	0.007	-0.049	-0.576	0.564	FRONTAL
Slope cognition	Intercept brain	0.002	0.004	0.049	0.608	0.543	FRONTAL
Slope WMH	Intercept brain	-0.001	0.002	-0.05	-0.819	0.413	FRONTAL

## Sheet: Fig S4
Subject_ID	group	intcept_mtlv	slope_linear_mtlv	slope_quadratic_mtlv	intcept_wmh	slope_linear_wmh	intcept_cog	slope_linear_cog	BM_index
1	CUstable	0.604767	-0.0565926	-0.00732496	-1.13503	0.127893	0.241525	0.167357	0.0258984
2	CUstable	-1.07037	-0.0326579	-0.0265753	-0.704913	-0.0162239	-0.398517	0.0741436	0.0149124
3	CUstable	0.784519	-0.0746544	-0.000601228	0.899483	0.0317056	0.199832	0.020719	0.0472919
4	CUstable	0.685035	-0.0564361	-0.00949928	-2.1418	-0.0542377	0.969764	-0.0688103	0.084016
5	CUstable	0.94219	-0.177835	0.00701077	0.546398	0.0657647	0.569645	0.0733758	0.00603683
6	CUstable	0.068885	-0.0710893	-0.0235589	-0.00541108	0.0384997	-0.194595	0.0390154	-0.0271386
7	CUstable	-0.233962	-0.154932	-0.00388522	0.443768	0.09058	-1.2069	-0.0319276	-0.056427
8	CUconverted	-0.0368693	-0.126413	-0.00467841	0.985505	0.0578117	-0.747	-0.00321485	-0.0233945
9	CUstable	0.480553	-0.0244021	-0.00969935	-2.05213	0.0699784	0.00763276	0.0722527	0.0503581
10	CUconverted	0.389399	-0.286764	-0.0488489	1.22623	0.116709	-0.452594	-0.315863	-0.29204
11	CUstable	-0.977538	-0.113114	-0.0174787	0.672705	0.0451604	-0.876081	0.0132541	-0.0428624
12	CUstable	0.33961	-0.111437	0.0102799	-1.47122	0.141286	1.00091	0.0141386	0.0740872
13	CUstable	0.319252	-0.0869777	-0.00479644	-1.95035	0.174444	0.353796	0.174782	0.0142071
14	CUconverted	-0.366502	-0.301125	-0.00684311	1.47303	0.104563	-0.986194	-0.165053	-0.162274
15	CUstable	0.149853	-0.0614206	-0.0148406	0.725002	0.124504	0.142323	0.0241173	-0.00392611
16	CUstable	0.529019	-0.100829	-0.00292074	0.385327	0.0354941	-0.227806	0.136449	0.0136673
17	CUconverted	0.985207	-0.0718902	0.00973784	-0.809487	0.000969163	-1.0481	-0.0294546	0.0551973
18	CUconverted	-1.05075	-0.211014	-0.0161782	0.323186	0.10455	-1.24824	-0.175797	-0.126676
19	CUstable	0.630367	-0.218496	-0.0103396	0.0459533	0.170978	-0.035845	-0.0780297	-0.11551
20	CUstable	0.502593	-0.0658225	-0.00609045	-0.567431	0.11178	0.94887	0.0527129	0.0489186
21	CUstable	0.840363	-0.0490522	0.00142329	0.600554	0.0259824	-0.415513	0.0963979	0.0538559
23	CUstable	0.741744	-0.0623073	0.00165835	0.266967	0.0508397	0.35344	0.0385585	0.0663786
24	CUstable	0.889009	-0.0487364	0.000816603	-1.3504	0.0586802	1.77162	0.199154	0.117341
25	CUstable	0.641274	-0.0580334	-0.00548014	0.104588	0.0692643	-0.773723	0.0300136	0.00858167
26	CUstable	0.369929	-0.0906027	-0.00256833	0.19051	0.0667441	1.00869	0.0453743	0.0557448
27	CUstable	0.931295	-0.132903	-0.000713659	1.93455	0.0737257	0.331727	0.0151955	-0.00336117
28	CUstable	0.466364	-0.0261766	0.00280352	0.592887	0.0576497	-0.0490851	0.187474	0.083933
29	CUstable	0.419687	-0.00779614	-0.00551948	0.0226004	0.030927	0.269214	0.0562432	0.0865564
30	CUstable	0.687646	-0.0493451	0.000365931	1.82845	0.0144399	-0.636948	-0.0343704	0.0442727
31	CUstable	0.115169	-0.209611	0.00519404	0.0193472	0.110994	0.318778	0.0251206	-0.0244629
32	CUstable	0.89653	-0.0590473	0.00858389	-0.437801	0.114181	0.520726	0.209526	0.0826971
33	CUstable	0.255098	-0.101442	0.00340541	-0.872138	0.0925017	-1.18487	-0.00956499	0.000948756
34	CUstable	0.722234	-0.0467714	-0.00417569	0.082256	0.0967607	0.102593	-0.0176687	0.0400051
35	CUstable	0.4464	0.00687406	-0.00409802	1.76845	0.0250463	-0.823957	0.076701	0.0628559
36	CUstable	0.867519	-0.0803136	0.0134173	-1.74622	0.0389387	-0.319062	0.000818197	0.0807139
37	CUconverted	0.30191	-0.262156	0.0206687	1.73241	0.0721479	-0.89057	-0.0618763	-0.0444111
38	CUstable	0.209401	-0.0240379	-0.00865911	-0.642026	0.0788303	-0.149874	0.143438	0.0469451
39	CUstable	0.46211	-0.158065	0.00165207	1.2416	0.0570703	0.622933	0.196494	0.0101224
40	CUstable	-0.101652	-0.104978	-0.00852441	0.0314796	0.0704793	-0.0529018	-0.0554442	0.000602123
41	CUstable	0.864184	-0.0854423	0.000335345	0.780837	0.0628603	0.609577	-0.0620294	0.0478822
42	CUstable	1.2701	-0.0133415	0.00489417	0.819452	0.0488403	0.46956	-0.0154518	0.104005
43	CUstable	-0.161697	-0.273115	0.0144549	-0.138224	0.10152	-1.21808	-0.0656586	-0.0758895
44	CUconverted	0.558255	-0.0519097	-0.00583246	-0.0197384	0.0538196	-1.03325	0.0506323	0.00875346
46	CUstable	1.92635	0.00807053	-0.00241628	-0.893289	0.0910419	0.139154	0.0570542	0.0693199
47	CUstable	0.343427	-0.0468401	-0.0128304	0.827597	-0.0447011	-0.998818	0.0598433	0.0123651
48	CUstable	0.453407	-0.0370754	-0.0187274	-0.860633	0.100314	0.588674	-0.0382208	0.0188361
49	CUstable	0.664454	-0.126767	0.00523313	-0.87696	0.194924	-0.593578	-0.116396	-0.0212917
50	CUstable	-1.2292	-0.209283	-0.00829516	0.971422	0.0746865	-1.05073	-0.0484524	-0.0854263
51	CUstable	0.940183	-0.0566181	0.0106487	-2.15943	-0.108478	0.833712	0.201648	0.155992
52	CUconverted	0.616855	0.00191658	-0.00567076	0.265736	0.144736	-1.03101	-0.193829	0.0231839
54	CUstable	-0.350946	-0.182673	-0.0163622	0.719208	0.130772	0.194667	-0.268544	-0.0823474
55	CUstable	0.820952	0.042495	0.00139548	-0.346097	0.0328899	-0.960903	0.353449	0.100405
56	CUstable	-0.250198	-0.0822081	-0.00589117	-0.863625	0.0372538	-0.228279	0.062959	0.0321963
57	CUstable	0.266538	0.0188422	-0.0190478	-1.30184	-0.0598037	-0.644666	0.0329647	0.057969
58	CUstable	0.027387	-0.151111	-0.00212162	1.08069	0.0312765	0.288958	0.130468	0.0050391
59	CUstable	-1.29624	0.0889988	-0.030811	1.21826	0.0328456	0.543115	0.133936	0.0973588
60	CUstable	0.0694147	-0.0653901	-0.0227838	1.9228	0.0347914	-0.246009	-0.192993	-0.0277997
61	CUstable	0.775686	-0.0389104	-0.00619543	0.422062	0.0603914	0.00874947	0.0404657	0.0418062
62	CUstable	2.18873	0.0879871	-0.00219049	-1.62087	0.070652	1.73322	0.301053	0.17543
63	CUstable	0.267274	-0.0644104	-0.00954069	-0.478482	0.0656354	-0.587552	0.0218366	0.00495628
64	CUstable	-0.892015	-0.247026	5.93098e-05	0.527979	0.0978609	-0.956621	-0.131502	-0.0887726
65	CUconverted	0.00729439	-0.124463	-0.00673039	0.743286	0.117318	-0.437358	-0.0802317	-0.0328212
66	CUstable	-0.41195	-0.232201	-0.022405	-0.268515	0.104214	0.119393	-0.103456	-0.128123
67	CUconverted	0.388808	-0.0505582	-0.00983095	0.617473	0.0638721	-0.197569	-0.200816	0.0200868
68	CUconverted	0.138036	-0.0908341	-0.00794302	-1.51793	0.0818414	-0.842974	-0.112028	-0.0133932
69	CUstable	0.24202	-0.101658	-0.000400942	0.451502	-0.0452133	-1.82984	-0.0747408	-0.00497531
70	CUstable	1.01861	-0.000668094	-0.00339877	-0.396724	0.0743615	1.71809	0.0483673	0.125019
71	CUconverted	-0.146532	-0.142208	-0.00622789	0.927646	0.100852	-0.988862	-0.0884433	-0.0544049
72	CUstable	-0.800389	-0.0949075	-0.0118176	0.0457661	0.0913439	0.648483	0.127902	0.0240655
73	CUstable	-0.262588	-0.148707	0.0025279	0.160946	0.0597337	-0.990458	-0.0363038	-0.0156267
74	CUconverted	-1.08646	-0.0394718	-0.0327097	0.337303	0.0301947	-1.66993	-0.167662	-0.0629694
75	CUstable	-0.118096	-0.10867	-0.00656108	-0.447621	0.092363	0.271375	-0.0304407	0.0116049
76	CUstable	0.365378	-0.13531	0.00223456	-0.264376	0.169869	-0.595401	0.076742	-0.0288525
77	CUstable	-0.187582	-0.290545	0.0102934	-0.24802	0.20552	-0.253368	-0.155836	-0.0947232
78	CUstable	-0.385676	-0.144837	-0.00478139	1.05314	0.0536086	-0.371029	0.0383874	-0.0183438
80	CUstable	0.44332	-0.0924094	-0.00451847	-0.857163	-0.00525983	0.663185	0.0481405	0.0558555
81	CUstable	-1.51071	-0.052277	-0.0252066	0.734013	0.0803847	0.167512	0.104077	0.00419349
82	CUconverted	-0.832004	-0.128071	-0.0144546	-0.763938	0.0217085	-0.998996	-0.158996	-0.0387519
84	CUstable	0.256511	-0.115155	0.00942803	0.447924	0.0391618	0.179619	0.0809226	0.0615223
85	CUstable	0.63007	-0.00345436	-0.00829316	-2.21109	0.220951	-0.183937	0.039767	0.0274793
86	CUstable	0.447839	-0.0920622	-0.00347766	0.273895	0.110572	-0.130156	-0.036547	0.00542193
87	CUstable	0.0928718	-0.061318	-0.0219572	-0.509328	-0.00392937	-0.169366	0.114212	-0.00356294
88	CUconverted	0.612798	0.0360874	-0.0142971	1.02164	0.0591392	-0.460429	0.0360314	0.0513218
89	CUstable	-0.896922	-0.264031	0.0155615	0.0684394	-0.114078	-0.852131	-0.0478848	0.00465867
90	CUstable	0.0250286	-0.135181	-0.000707343	-0.160242	0.0816531	0.160676	-0.0619844	0.00937253
91	CUconverted	-0.951695	-0.180475	-0.0117931	0.372614	0.176333	-1.25117	-0.0823971	-0.109337
92	CUstable	0.539433	-0.0953939	-0.00125148	-0.135791	0.0662796	-0.285325	0.0273546	0.0158162
93	CUstable	-0.411253	-0.142369	-0.0387311	0.761175	0.0907649	0.98285	-0.14589	-0.0968505
94	CUstable	0.540023	-0.0246048	-0.00710138	-1.96723	-0.0204513	0.14626	0.0244887	0.0823751
95	CUstable	0.102423	-0.116748	-0.00504702	2.26262	0.0492671	-0.884878	0.0241197	-0.0268677
96	CUstable	0.633042	-0.0854113	-0.0112858	-1.01888	0.0580544	-0.720799	-0.108613	-0.0214327
97	CUstable	-0.969216	-0.175535	-0.000135251	0.725299	0.0331325	-0.863073	-0.0106728	-0.0234097
98	CUstable	-0.480251	-0.0927394	-0.0168216	-0.476771	0.146759	-0.266385	-0.0462451	-0.0352351
99	CUstable	-0.566816	-0.104806	-0.00387908	0.0125441	0.0489121	-0.560769	0.327914	0.013132
100	CUstable	-0.805125	-0.0709257	-0.0160792	1.0553	0.0493596	1.40952	0.0414925	0.055296
101	CUstable	1.18762	0.0204967	-0.00548855	1.18131	0.0499872	0.442909	0.172229	0.0907047
102	CUstable	1.82479	0.0355323	-0.00516847	-1.19682	0.123006	1.15156	0.358381	0.104907
103	CUstable	0.920481	-0.0189681	-0.0066517	-0.0514421	0.0556979	0.840785	0.0143464	0.0794769
104	CUstable	0.71401	-0.0413372	0.0261054	0.696643	0.046648	-0.269372	0.163507	0.143907
105	CUstable	1.05043	-0.00948746	-0.0143689	-0.784143	-0.00532832	0.790079	0.119653	0.0723194
107	CUconverted	0.356003	-0.211536	0.00666207	-0.897251	0.0859638	0.83231	0.132839	-0.000222391
108	CUconverted	-0.217195	-0.1505	-0.00257251	-0.805026	0.0868741	-0.117835	-0.0699632	-0.0109594
109	CUconverted	-2.01477	-0.077382	-0.0227742	-0.904749	0.0976271	-2.2052	-0.156525	-0.0676484
111	CUstable	0.432119	-0.122655	-0.00246988	1.19551	0.0893502	0.503957	0.0738968	0.0096983
112	CUstable	-1.43032	-0.184332	-0.00872959	-0.983461	0.0709891	0.276717	0.0808478	-0.0189962
113	CUstable	-0.659552	-0.126877	-0.016816	-0.114398	0.0710215	-0.578295	-0.0354989	-0.0490066
114	CUstable	0.434905	0.015809	-0.0139204	-0.855425	-0.0348138	-1.19613	-0.14963	0.0465853
115	CUstable	-0.0535879	-0.14471	0.0115167	-0.364339	0.0680646	0.160324	-0.0352739	0.0492225
116	CUstable	0.127251	-0.0962292	-0.00416779	-0.44953	0.053647	-1.2375	0.10869	-0.0133617
117	CUstable	1.09024	-0.0256181	-0.00592047	-0.552748	0.0862243	1.78068	0.00931376	0.0983735
118	CUstable	0.590916	0.00156561	-0.0145037	2.48946	0.0255286	-0.418245	-0.0675561	0.031805
119	CUstable	0.103872	-0.0064168	-0.0131743	-1.37812	0.00271639	-0.207438	-0.0149314	0.0629971
120	CUconverted	-1.39217	-0.319895	0.00371466	1.16119	0.0751193	-1.69846	-0.166833	-0.13714
121	CUstable	1.06067	-0.104157	-0.00669794	0.142126	0.0652554	-0.653612	-0.0135536	-0.028694
122	CUstable	-0.287082	-0.19629	0.0254875	1.29597	0.0086845	-0.0413533	0.0232573	0.0671769
123	CUstable	-0.456801	-0.127452	-0.0307838	-0.77306	0.261551	0.600598	-0.117243	-0.104366
124	CUstable	0.952713	-0.0435789	0.00486063	-2.13872	0.065027	0.262672	0.191069	0.0883843
125	CUstable	0.678174	-0.0432263	-0.00200196	0.390341	0.0985307	-0.119253	0.0850288	0.0422132
126	CUstable	0.0976305	-0.0402599	-0.0115099	-1.35744	0.152522	0.096863	-0.0367921	0.0215271
127	CUconverted	-0.628913	-0.0725605	-0.0225717	0.00787165	0.110813	-1.49291	0.0643558	-0.0698382
128	CUstable	0.737021	-0.0369025	0.00487166	-0.635877	0.0498852	1.84882	0.0333985	0.143381
129	CUstable	1.4532	0.00764438	0.000779593	-2.0767	0.0634084	1.39192	0.192283	0.135834
130	CUstable	1.11991	-0.0370673	0.0114332	-0.658736	-0.0248503	1.31374	0.122034	0.159862
131	CUstable	0.425398	-0.0885192	-0.00425829	0.504415	0.0884807	-0.0559593	0.0119986	0.0120064
132	CUstable	0.76294	-0.0313402	-0.00833897	-0.471038	0.0366477	-0.552985	-0.0774208	0.0309283
133	CUstable	0.164277	-0.0878943	0.00616025	-0.725677	0.0627346	0.39756	0.157686	0.0754972
134	CUstable	0.108313	-0.119398	0.0132253	0.65612	0.0459763	-0.11852	0.155227	0.0624891
136	CUconverted	-0.69664	-0.0477631	-0.0280362	-0.73155	0.1336	-0.353694	-0.00860872	-0.0383487
137	CUstable	0.960699	0.0045373	-0.00844436	-1.04309	0.0821142	1.99294	-0.0936357	0.1212
138	CUconverted	-0.144037	0.0309898	-0.00583197	-1.17598	-0.00394521	-0.0793603	0.11109	0.121601
139	CUstable	-0.956001	-0.205545	-0.00535254	1.0705	0.0466599	-0.280058	-0.105168	-0.0477106
140	CUconverted	0.358904	-0.161252	0.00639843	-0.00539306	0.0563082	-1.63909	0.0304042	-0.0393854
141	CUstable	0.824978	-0.0364777	-0.00369287	-0.312029	0.0743475	1.53655	0.0907154	0.0972058
142	CUstable	-0.088799	-0.131487	-0.00529486	-2.6375	0.0979683	0.400484	0.121935	0.0100074
143	CUstable	1.97581	0.208097	-0.014311	-0.596329	-0.0228562	0.966511	0.105961	0.212708
144	CUstable	-0.331866	-0.211292	-0.00833657	1.31695	0.108935	0.453809	0.0227751	-0.0638802
145	CUstable	-0.476508	-0.0135261	-0.0236636	-0.31841	0.0546246	-0.210339	0.0998542	0.0167293
146	CUstable	0.596025	-0.0543749	-0.00360797	-1.23164	0.116911	-0.432387	0.0646327	0.0222192
147	CUstable	0.266233	-0.0810194	-0.0123178	-0.148771	0.078198	-0.466138	-0.151974	-0.0157544
148	CUconverted	-1.84595	-0.345829	0.000906282	0.716561	0.0665538	-2.78814	-0.229153	-0.186848
149	CUstable	-0.704536	-0.064529	-0.0162186	-0.946262	-0.095805	-0.152377	0.0717912	0.0489378
150	CUconverted	1.20001	-0.042841	-0.0436171	-0.166648	0.110393	-0.840057	-0.0906502	-0.129262
151	CUstable	0.0582701	-0.0547176	-0.0130061	0.765898	0.0585502	-0.331379	0.0448339	0.00841667
152	CUstable	0.494176	0.0186241	-0.0197936	-0.121152	0.0835248	-0.60126	0.244271	0.0168742
153	CUstable	1.43058	0.0727359	-0.0134091	-1.36095	0.128897	0.0978747	0.0576363	0.0752357
154	CUstable	0.781164	0.0526736	-0.0188267	-1.10453	0.326279	0.438943	-0.0282284	0.0189373
155	CUconverted	-0.161255	-0.297272	0.00766713	-1.11533	0.114262	-0.989727	-0.178024	-0.107693
156	CUstable	0.556639	-0.109573	5.26087e-05	-0.109725	0.0253756	0.00657631	0.0703731	0.0284905
157	CUconverted	0.843983	-0.081541	0.00129406	-1.48495	0.0816541	0.311551	0.227285	0.0481677
158	CUstable	0.140271	-0.0436768	-0.0198444	0.00516034	0.0693326	-0.335562	-0.053766	-0.00860972
159	CUstable	0.621914	-0.0238339	-0.00751977	0.116831	0.00667887	-0.639315	0.0210612	0.0431327
160	CUstable	0.975791	-0.113976	0.0113205	0.357479	0.0052655	0.385005	0.124564	0.0715277
161	CUstable	-0.628867	-0.152426	-0.0122867	-0.965777	0.090486	0.192092	0.0236285	-0.0293223
162	CUstable	1.14911	-0.0371435	-0.00270895	-0.0968613	0.127331	-0.515067	0.0998269	0.0194429
163	CUconverted	-0.836352	-0.189992	-0.00919688	0.699998	0.044762	-0.740025	0.0160778	-0.0645912
164	CUstable	0.0949683	-0.115092	0.00473144	0.0917341	0.0490959	-0.244827	0.0744927	0.0341951
165	CUstable	0.383317	-0.0742175	-0.0136603	0.801424	0.0524617	0.952806	0.011811	0.0285647
166	CUstable	0.945419	-0.0631666	-0.0096183	-1.775	0.112761	0.714167	0.165285	0.0283388
167	CUstable	0.806129	-0.0274449	-0.00755515	-0.758341	0.205672	1.65908	0.0524691	0.0661949
168	CUconverted	1.12283	-0.0229248	-0.000954108	-1.22782	0.100514	-1.03851	-0.0356446	0.0290596
169	CUstable	0.434458	-0.0533994	0.00276235	0.783596	0.0336001	0.201685	0.138363	0.0784858
170	CUstable	0.404458	-0.0915253	-0.00364511	-1.12323	0.103263	0.0339431	0.0616076	0.017184
171	CUstable	0.491118	-0.0568281	-0.00725766	0.827831	0.0855449	0.600089	0.120249	0.0418163
172	CUstable	0.921395	-0.137228	0.00824354	1.33135	0.069303	0.612773	0.0785619	0.0357376
173	CUstable	0.329601	-0.0868356	-0.011772	0.319113	0.100058	1.29375	-0.00175583	0.0286438
174	CUstable	0.0993594	-0.108267	-0.00255943	0.290123	0.0273045	-0.651794	0.144794	0.005866
175	CUconverted	1.16858	0.0176483	-0.0144223	-1.35049	0.235806	0.812864	-0.159767	0.0367823
176	CUstable	0.0532867	-0.00319662	-0.0129406	-1.13369	-0.0586002	-0.617487	-0.0634391	0.0671803
177	CUstable	1.0103	-0.0697186	0.00866171	0.274313	0.00338184	-0.522943	0.0238429	0.0645999
178	CUconverted	-0.439497	-0.259432	-0.002937	-0.263268	0.0661086	-0.874915	-0.168267	-0.102136
179	CUstable	0.796516	-0.0667496	-0.0160952	-1.45379	-0.0199903	0.66148	0.133883	0.033624
180	CUstable	0.348894	-0.0800965	0.00389326	-1.20661	0.0145593	-0.391248	0.123513	0.0584096
182	CUstable	0.410831	-0.183216	0.0105349	-1.39895	0.112098	-0.741566	0.0102123	-0.0214492
183	CUstable	-0.0294417	-0.141547	-0.00280844	-0.182891	0.0999554	-0.837051	-0.0343078	-0.0357532
184	CUstable	1.24766	-0.0369171	0.00226692	-0.355814	0.0667943	0.463784	0.0208511	0.0793117
185	CUstable	0.344329	-0.00763851	-0.0253354	-0.581521	0.15325	0.069369	-0.044188	-0.0107306
186	CUstable	0.383588	-0.0734573	-0.0152357	-0.165844	0.000844464	-0.21014	0.105645	0.00292118
187	CUstable	-0.569821	-0.0373674	-0.0196087	-1.39671	0.122838	0.665661	-0.0304673	0.0309357
188	CUstable	0.125351	-0.172244	0.0149189	-1.55092	0.0959615	-0.726019	0.0284294	0.00985897
189	CUstable	0.899969	-0.0223829	-0.00478121	-0.478958	0.0618223	1.46535	0.0717382	0.102995
190	CUstable	0.715228	-0.0457308	-0.00639427	0.605821	0.0457221	0.237867	-0.0138821	0.047229
191	CUstable	-0.0175316	-0.198908	-0.00631811	1.78997	0.0107386	-0.106083	-0.00426389	-0.0503424
192	CUstable	0.348159	-0.113022	-0.00238637	1.1445	0.0558244	-0.754457	-0.0236348	-0.0130677
193	CUstable	-0.0652164	-0.113527	-0.00639498	-0.562278	0.0828221	-0.152479	-0.0435767	-0.00239677
194	CUstable	0.533044	-0.0226894	-0.012205	-1.75027	0.322791	1.30031	0.0550554	0.0239281
195	CUstable	1.04573	-0.0599142	-0.00374545	1.35775	0.0705491	0.384977	0.0461607	0.0378528
196	CUconverted	-0.279284	-0.155991	-0.00464001	0.787192	0.0848478	-1.86747	-0.0167592	-0.0790526
197	CUstable	0.601022	-0.140399	0.0061272	-0.35573	0.07548	-0.560522	-0.0105307	-0.000243623
198	CUstable	0.373748	-0.0456691	0.00082765	-0.0433261	0.0561298	-0.281096	0.0837289	0.060967
199	CUstable	0.286448	-0.0295305	-0.0171415	-1.26971	0.0682907	0.878882	-0.0538247	0.0493543
200	CUstable	0.0531304	-0.0658483	0.00504525	-0.839024	0.0342472	0.724949	0.202145	0.105116
201	CUstable	0.653517	0.0399667	-0.0112676	-0.26124	-0.100688	0.65407	0.149701	0.137867
202	CUstable	0.190808	0.00732124	-0.0257163	-0.00103504	0.0581344	2.05458	0.219514	0.0807896
203	CUstable	0.693014	-0.032008	-0.00603976	-0.373469	0.0567266	1.59339	0.0563944	0.100283
204	CUconverted	-0.106712	-0.170187	-0.0354579	0.899688	0.0878951	0.460943	-0.164729	-0.125108
205	CUstable	0.844076	-0.0770035	0.000827452	-0.722075	0.0482796	-0.587737	0.00280371	0.0270776
206	CUstable	0.744784	-0.102227	-0.00419504	1.05541	0.10013	-0.590826	-0.0719876	-0.0228755
207	CUstable	0.570606	-0.10385	0.000447168	0.963186	0.0737726	1.25123	0.00351636	0.0571549
208	CUstable	0.157536	-0.0297501	-0.0136752	0.736633	0.0611851	0.490976	0.0284261	0.0460542
209	CUstable	0.748646	-0.0268423	-0.0105948	-0.0583244	0.0593555	-0.528274	-0.0405695	0.0208427
210	CUstable	1.42386	0.0197794	-0.00754913	-0.616656	0.041852	-0.730357	0.118018	0.0513266
211	CUconverted	0.00243295	-0.202513	0.00213457	1.40637	0.0666997	-0.544979	-0.134947	-0.0493127
212	CUconverted	-0.844049	-0.150663	-0.00938662	1.25719	0.0610438	-0.83504	-0.0644775	-0.04711
213	CUstable	1.06261	-0.024873	-0.00139012	-0.0479181	0.0469846	0.558453	0.0863027	0.0843267
214	CUstable	0.587587	-0.13814	0.00250985	0.98706	0.0560302	-0.556664	-0.0723858	-0.0106612
215	CUstable	1.36526	0.00151486	-0.00185109	-1.89701	0.117988	0.920605	0.22111	0.0969078
216	CUstable	-1.3866	-0.229269	-0.0124018	0.658529	0.00522953	-0.317949	0.0437444	-0.0711042
217	CUstable	-0.459458	-0.3334	0.0190536	0.804525	0.0866529	-0.706608	-0.0996761	-0.0802147
218	CUstable	0.559112	0.0370765	-0.0158338	-2.04943	0.153367	-0.444656	0.0631284	0.0370466
219	CUstable	1.10595	-0.0202002	-0.00142173	0.282262	0.0143431	0.489359	0.146908	0.0908122
220	CUstable	-0.753368	0.111137	-0.0720434	0.830478	0.031667	-0.185362	0.0301303	-0.0564064
221	CUstable	0.724386	-0.04584	0.00263179	0.402708	0.0456947	0.32953	0.0530062	0.0809782
222	CUstable	0.47495	0.00380107	-0.0019644	-0.99137	0.0140898	-0.173311	-0.0185906	0.0990477
223	CUstable	0.430648	-0.077524	-0.0142286	-1.4373	-0.0497129	0.282651	-0.0109232	0.033517
224	CUstable	0.372774	-0.1087	4.98203e-05	0.230971	0.0684578	0.493518	0.0742057	0.0360827
225	CUconverted	0.204417	-0.134398	-1.17829e-05	0.815886	0.0536203	-0.375152	-0.00364358	-0.00392298
226	CUstable	0.706536	-0.0178128	0.00535268	0.326476	-0.00966998	-0.820715	-0.0742184	0.0867385
227	CUstable	0.132804	-0.0771555	-0.00940173	0.866099	0.026047	-0.0279378	0.0568467	0.0206229
228	CUconverted	-1.48058	-0.295014	0.0316347	1.39936	0.0112399	-2.21066	0.0155162	-0.0268402
229	CUstable	-0.0443795	-0.0759911	-0.00406073	0.244485	0.106074	0.154586	-0.0835388	0.0318807
230	CUstable	-0.228767	-0.148831	-0.00476383	0.856003	0.067593	-1.56432	-0.0299803	-0.0625167
231	CUstable	-0.450463	-0.0481203	-0.0289265	-0.242472	0.0499	-0.69898	-0.0374473	-0.0388506
232	CUstable	0.301328	-0.0849714	-0.00777304	0.469738	0.0859579	0.841025	-0.115113	0.0326535
233	CUstable	0.0942846	-0.0900376	-0.00856948	0.54476	0.0861682	-0.913224	0.0163914	-0.0242075
234	CUstable	0.295382	-0.0455801	-0.0159376	-0.372937	0.0320645	-0.692062	0.0532177	-0.000441358
236	CUstable	1.04321	-0.0461952	-0.00155424	0.283214	0.0649988	1.04414	0.0611915	0.0794968
237	CUconverted	-0.479013	-0.0502847	-0.0259076	0.479471	0.0434235	-1.08199	0.0166841	-0.0423152
238	CUstable	1.43544	-0.0115282	0.00481174	-1.79152	-0.0353243	0.829331	0.0748839	0.1409
240	CUconverted	-0.692183	-0.368157	0.0107887	0.547656	0.0702576	-1.42517	-0.138413	-0.145263
242	CUconverted	-0.81766	-0.175039	-0.0130175	-0.738276	0.0970023	-0.169739	-0.0339213	-0.0572892
243	CUstable	-0.0685971	-0.0617278	-0.0118497	0.0421538	0.0117059	-0.256789	0.0975952	0.0248396
244	CUstable	0.20414	-0.0884025	-0.00203343	0.0457759	0.0243667	0.0266549	0.206878	0.0415791
245	CUstable	0.279584	-0.11271	-0.0042408	-0.12675	0.0788889	0.504714	0.091331	0.0195503
247	CUstable	1.21993	-0.0194048	0.00412039	-0.0194841	0.0733173	0.295192	0.218305	0.0900285
248	CUstable	0.12561	-0.0298598	0.00236281	1.17539	0.0486866	0.427574	-0.00631134	0.100074
249	CUstable	0.0534408	-0.0575314	-0.00750856	-1.59424	0.184301	-0.843201	-0.0132935	-0.0110364
250	CUstable	-0.0584943	-0.116777	-0.00077518	-0.659846	-0.0416322	-0.988271	0.0815679	0.0170152
251	CUstable	0.148497	-0.0202671	-0.017149	-0.169808	0.0717486	-0.368123	0.00701334	0.0151198
252	CUconverted	-0.080236	-0.109226	-0.00933438	0.650534	0.0599914	-0.452077	-0.0458097	-0.0172378
253	CUconverted	0.591852	-0.380733	0.0368678	0.444025	0.108985	-0.45711	-0.110033	-0.064693
254	CUconverted	0.591398	-0.0620203	-0.0107238	-0.702242	0.0247512	0.347912	-0.231126	0.0360345
255	CUstable	1.18873	0.0293559	-0.00868617	-1.54293	0.0245758	0.57654	0.15733	0.104633
256	CUconverted	-2.64253	-0.348213	-0.0215212	0.968003	0.00523008	-0.749952	-0.296029	-0.176139
257	CUstable	1.00581	-0.036648	-0.00767423	1.00219	0.10453	-0.0794903	0.152135	0.0201335
258	CUstable	1.17531	-0.0158081	-0.00321674	-0.74815	0.0550436	-0.365955	0.0505543	0.0546277
259	CUstable	0.69395	0.00400238	-0.0194238	-0.786993	0.0898382	0.713475	-0.232539	0.0461989
260	CUstable	-0.122317	-0.0918795	-0.0103977	0.732573	0.073138	-1.32092	-0.0746949	-0.0383658
261	CUstable	-0.876642	-0.201484	0.00137478	1.10199	0.0644227	0.649166	-0.233014	0.000850599
262	CUstable	0.250976	-0.141929	-0.00193458	0.118585	0.0635565	-0.418293	0.132348	-0.0174718
263	CUstable	0.530493	-0.00960126	-6.07074e-05	0.34283	-0.0102815	0.0359445	0.0954247	0.103095
264	CUstable	0.166883	0.00657364	0.000319889	0.778534	0.0522022	-0.673879	0.0446693	0.0837542
265	CUconverted	0.40922	-0.0763201	-0.00438344	-0.364007	0.163736	-1.30046	-0.12699	-0.0321774
266	CUstable	0.594032	0.0546639	-0.0068799	-1.03657	0.149878	-1.10308	0.0420002	0.0558138
267	CUstable	1.10634	-0.0124423	0.00504803	0.256244	0.0221928	-0.0417717	0.213643	0.0999095
269	CUstable	-0.00753505	-0.110974	-0.00152906	-1.57244	0.0940617	0.175763	-0.159336	0.0256957
271	CUconverted	-0.341518	-0.161505	-0.00412739	1.08284	0.0446429	-1.94546	-0.0284646	-0.0743535
272	CUstable	0.0350021	-0.0675183	-0.012174	-0.234749	0.127739	0.26266	0.0152328	0.00892784
273	CUstable	-1.39629	-0.120856	-0.0202529	0.798961	0.0646432	-1.29337	-0.0299347	-0.0683827
276	CUstable	0.421894	-0.0768839	-0.00530705	0.34723	0.0738434	-0.489214	0.0080605	0.00687065
277	CUstable	0.434882	-0.0213669	-0.00671546	-0.7753	0.0684943	-0.52437	-0.0421496	0.04302
278	CUstable	-0.973781	-0.214143	-0.0150471	1.31682	0.0552851	0.0629977	-0.178706	-0.078185
279	CUstable	0.501459	-0.175453	0.00971678	0.414012	0.0605935	0.337424	-0.0994276	0.018244
280	CUconverted	-0.303296	-0.172687	-0.00983192	0.928805	0.111808	-0.734624	-0.130658	-0.0792404
281	CUconverted	-0.17413	-0.247171	-0.00641842	0.978641	0.0508985	-1.47438	-0.110838	-0.128905
282	CUstable	1.09286	-0.00516408	-0.0070627	-0.776162	0.0863308	0.754555	-0.00685957	0.0774799
283	CUstable	1.02625	-0.0674263	-0.00241713	0.475598	0.0367149	-0.399752	0.0595703	0.0240797
284	CUstable	-0.255902	-0.0449552	-0.0194227	0.888538	0.0699866	-0.655323	0.0162714	-0.0146237
285	CUstable	-0.280233	-0.090847	-0.00703689	0.268082	-0.0403177	0.37702	0.1166	0.0552777
286	CUstable	1.10454	-0.0602572	0.0109111	-0.304331	0.0304521	1.51587	0.123169	0.135347
287	CUstable	0.410681	-0.0692996	-0.00548572	0.120801	0.0671485	0.638934	0.042712	0.0483615
288	CUstable	0.240813	-0.0629648	-0.012951	-0.416132	0.234583	0.979637	0.0067888	0.00462077
290	CUstable	0.616321	-0.0944964	0.00118491	-1.19746	0.0536126	-0.606663	0.101558	0.0199333
291	CUstable	0.915223	-0.063437	0.0124115	1.01945	0.0595544	-0.312902	0.132458	0.0743257
292	CUstable	1.77303	-0.0105696	0.00250744	-0.256548	0.113834	1.92596	0.0403021	0.123383
293	CUstable	0.241163	-0.167534	-0.0105588	-0.459763	0.114247	0.724177	0.170408	-0.0381321
294	CUstable	0.419727	-0.0963017	0.00283356	0.960417	0.049405	-0.153365	0.0429405	0.0351273
295	CUstable	0.709635	-0.111605	-0.00976963	-0.178868	0.164011	0.360131	0.0631808	-0.0286123
296	CUstable	1.7574	0.0198441	-0.0219658	-1.42017	0.102433	-0.00250062	-0.028597	0.0087134
297	CUstable	-1.34238	-0.168362	-0.0283995	1.59405	0.164815	-1.19821	0.0572642	-0.150905
298	CUconverted	-1.09324	-0.198332	-0.0132236	-0.69293	0.0787909	-0.439916	0.0256926	-0.0735909
299	CUstable	0.516832	-0.00292409	-0.000734542	0.503253	0.053176	-0.233634	-0.0591693	0.0824477
300	CUconverted	-0.0309004	-0.125262	-0.000566375	1.49323	0.0495676	-0.779416	0.0647325	-0.00964051
301	CUconverted	-0.988228	-0.282182	0.00351351	0.649447	0.0989539	-0.423733	-0.181418	-0.0835103
302	CUstable	0.855224	-0.0382165	-0.00346437	-0.55314	0.0565537	0.516246	0.0158305	0.0698652
303	CUstable	0.469431	-0.1584	0.00993352	0.0991554	0.0448996	0.0230808	0.0303241	0.0258742
304	CUstable	1.47033	0.0115325	0.00937243	-1.17687	0.0277025	0.801383	0.127678	0.154168
305	CUstable	1.0613	0.00782813	0.00277975	1.16153	0.0294772	-0.440323	0.0886425	0.0897393
307	CUstable	0.384063	-0.131946	0.00287963	-1.43284	0.0643783	-0.000102638	0.0939102	0.0211261
308	CUstable	-0.781946	0.0633219	-0.039626	1.29236	-0.0113298	-0.567339	0.0440743	0.0178655
309	CUstable	0.0263848	-0.0394376	-0.00364416	-1.94427	0.166619	0.331035	0.0731383	0.0557103
310	CUstable	0.673217	-0.145553	0.00715738	-0.298456	0.0667256	-0.977925	-0.042103	-0.0123787
311	CUstable	0.620376	-0.117914	-0.00538451	-0.941429	-0.0133525	-1.07193	-0.131428	-0.0180734
312	CUstable	-0.579457	-0.0410862	-0.00756399	0.0953023	0.0439165	0.316193	0.273433	0.0714044
313	CUstable	0.0267381	-0.167751	-0.0205916	0.490734	0.109978	0.947544	-0.151793	-0.0640914
315	CUstable	0.373456	-0.078349	-0.00863601	-0.0341583	0.0692186	-0.4448	-0.00491944	-0.000929024
318	CUstable	-0.945971	-0.178195	0.00922334	0.441656	0.0404951	-0.224868	0.152398	0.0248758
319	CUstable	0.872781	0.00607235	0.00304406	-0.0741579	0.124446	-0.525158	0.0853645	0.0725394
320	CUconverted	-0.210123	-0.197531	-0.00254585	1.23279	0.0629118	-0.957329	-0.174149	-0.0696166
322	CUconverted	0.273071	-0.293687	-0.0129784	0.277112	0.0650332	-0.35327	-0.0477995	-0.1559
323	CUconverted	-0.430538	-0.175662	-0.00379779	1.04412	0.0384535	-2.10735	-0.0602955	-0.0847774
324	CUstable	0.26929	-0.0197488	0.00153813	2.0413	0.0163712	0.576993	-0.0856032	0.1108
325	CUstable	0.491228	-0.0567084	0.00155793	2.15778	0.0335975	0.292037	0.0196929	0.0695351
326	CUstable	0.314619	-0.0392799	-0.0116884	-0.510538	0.124034	0.128834	0.0914625	0.0227436
327	CUconverted	-1.13716	-0.0631736	-0.000116059	2.08448	0.00577335	-1.20789	0.0274973	0.045887
329	CUstable	-2.13857	-0.304225	-0.00875242	1.73221	0.0780364	-1.15801	-0.205349	-0.142871
330	CUstable	0.147843	-0.109652	-0.00137593	-0.532674	0.0405781	1.21796	0.0807779	0.0651845
331	CUstable	0.779031	-0.107379	0.00689137	0.105374	0.0269798	-0.247561	0.0262559	0.040678
332	CUstable	0.521523	-0.0451984	-0.00921958	0.42499	0.0827319	-0.622261	0.0419196	0.00702387
333	CUstable	0.542636	0.0212271	0.00136249	-0.277106	0.0680272	0.118935	0.157442	0.115374
334	CUstable	-0.171794	-0.0951366	-0.0113578	0.751594	0.0750448	-0.975713	-0.00198283	-0.0329252
335	CUstable	0.805335	-0.0343823	-0.00223827	-0.730097	0.121239	1.19932	-0.0806544	0.0843272
336	CUstable	0.383636	-0.0737131	-0.00707781	-0.438849	0.125373	0.40594	-0.0104955	0.0220497
337	CUstable	2.22906	0.0804572	-0.0132215	-1.70627	0.094588	0.024235	0.0799345	0.0750054
338	CUstable	0.987027	-0.0238474	-0.000762609	-0.265595	-0.0131996	-0.15757	0.119248	0.0806551
340	CUstable	-0.138173	-0.0877414	-0.0161532	0.606187	0.0655985	-0.302003	0.014537	-0.0214367
341	CUstable	0.338231	-0.102859	-0.00686537	0.470017	0.109527	-0.552115	0.0371762	-0.0248743
342	CUstable	-0.191625	-0.0927044	-0.00952583	-0.398418	0.0519218	0.281258	-0.00279623	0.0227224
343	CUstable	0.744688	0.0150124	-0.00412287	-1.98289	0.0357778	0.278254	0.109396	0.107237
344	CUconverted	-0.614102	-0.385166	0.0248193	0.262386	0.0493902	-1.37811	-0.15356	-0.10346
345	CUstable	-0.053237	-0.0833402	0.0102474	1.41893	0.0848057	-0.456521	0.013617	0.0575962
346	CUstable	0.00298791	-0.0923565	-0.00443031	-1.09689	-0.0944607	0.120838	0.0567293	0.0674149
347	CUstable	-0.313515	-0.237069	0.00663153	1.12856	0.090769	-0.358177	-0.123449	-0.0511036
348	CUstable	0.0900679	-0.104117	-0.000762427	0.970202	0.0448744	-0.655889	-0.0242145	0.0085474
349	CUstable	0.784394	-0.0409511	-0.00423657	-2.14586	0.0692422	-0.36579	0.00873274	0.0419102
350	CUstable	0.418878	-0.0379865	-0.00607561	-1.0808	0.0247508	-0.284813	-0.00784626	0.0524666
351	CUstable	0.682561	-0.03396	-0.00518196	-0.0569061	0.0294281	-0.126656	-0.000191877	0.0544282
352	CUstable	0.0612406	0.00504401	-0.00566192	-0.615581	0.114224	0.0270406	-0.490184	0.0763139
353	CUstable	-0.0184391	-0.0605534	-0.0112025	1.02303	0.00818698	0.248951	0.0721117	0.0400747
354	CUconverted	-1.79272	-0.20202	-0.0107677	1.45583	-0.0280945	-1.21809	-0.0618513	-0.0635609
355	CUstable	0.714203	-0.0999511	0.00104872	0.517608	0.0688462	0.445622	-0.0333115	0.0374209
356	CUstable	-0.135562	-0.391576	0.0238287	-0.113901	0.0931023	-0.313351	-0.254355	-0.0946641
357	CUstable	1.1348	0.0155736	-0.00955173	-0.17888	0.105343	-0.0266781	0.00446653	0.0521486
358	CUstable	1.07934	-0.0454177	0.0168095	-0.859463	0.091975	0.510885	0.0518803	0.12282
359	CUstable	0.658979	-0.0514191	-0.00685152	-0.818348	0.309514	0.692192	0.0309377	0.00199976
360	CUstable	0.35096	-0.100134	-0.0014528	-0.474684	0.0927655	-0.618481	-0.0104469	-0.000112941
361	CUstable	-0.293245	-0.031679	-0.00337505	0.65598	0.0959605	0.377966	0.0898725	0.0756641
362	CUconverted	1.44535	-0.0133868	-0.000172314	-0.846321	0.0897169	0.912146	0.0666303	0.0939404
363	CUstable	-0.401486	-0.0912136	-0.0225961	0.811389	-0.0431891	-1.09794	0.0406263	-0.0419356
364	CUstable	-1.28524	-0.150026	-0.0162189	0.23653	0.0823347	-0.0739522	-0.0169878	-0.0408703
365	CUstable	0.367146	-0.0595369	-0.0157506	-0.394492	0.0387562	-0.057329	0.107244	0.00769479
366	CUstable	0.719092	-0.0601521	-0.00221972	-0.18427	0.0561991	-0.0427445	0.0855142	0.043229
367	CUstable	0.694508	-0.0306624	-0.00718365	-0.689685	0.0715228	-0.337671	0.0762164	0.0358389
368	CUstable	0.0622955	-0.24896	0.0108125	0.655263	0.0873273	-0.209654	0.00778155	-0.0440386
369	CUstable	-0.19041	-0.0128013	-0.0153406	1.10452	0.0596681	0.332119	0.0794247	0.0515868
370	CUstable	-0.201223	-0.0568353	-0.00921442	0.0185955	0.0490139	0.17837	-0.0806049	0.0441421
371	CUstable	1.0252	-0.0862154	-0.00631346	-0.948596	0.13373	1.38431	0.0631047	0.0358473
373	CUstable	0.629835	0.0225689	-0.00985311	-0.633778	0.0826215	0.61358	0.0720131	0.0900643
374	CUstable	0.786951	-0.0419098	-0.00894065	-0.05236	-0.0593575	-0.565442	0.0894153	0.0412639
375	CUstable	0.460381	-0.115364	-0.00686986	-0.884881	0.166408	0.0303184	-0.00708676	-0.0257117
376	CUstable	-0.446106	-0.103653	-0.00311756	-0.405448	0.169969	-0.667379	-0.00881605	-0.0145713
377	CUstable	0.253079	-0.12068	0.000351024	-1.762	0.0549344	0.218147	0.0157847	0.0321269
378	CUstable	-0.244241	-0.0691018	-0.00158997	0.0258288	0.0920804	0.67276	-0.0739725	0.0677678
379	CUconverted	-0.549518	-0.0716459	-0.0168909	-0.772211	0.0710647	-0.928881	-0.0882142	-0.0224954
380	CUconverted	-1.96343	-0.263517	-0.034594	1.39528	0.0126145	-0.874857	-0.205433	-0.181068
381	CUconverted	0.125417	-0.172356	-0.0326212	-1.01739	-0.0714049	-0.401626	-0.162734	-0.104919
382	CUstable	0.921065	-0.0284406	-0.00248545	0.202454	0.142396	0.994921	0.268128	0.071549
383	CUstable	0.403059	-0.0303068	-0.0106061	-1.74399	0.118055	-0.0268077	0.061924	0.0316662
384	CUconverted	-0.13741	-0.0881196	-0.00980493	1.11447	0.0955014	-0.522582	0.0589595	-0.0154286
385	CUstable	-0.249823	-0.151484	0.0231452	0.982458	0.0734465	0.239004	0.0176774	0.0838145
386	CUstable	0.3197	-0.0317253	-0.0198689	0.980763	0.104334	-0.302165	-0.0985967	-0.0135802
388	CUstable	-0.112144	-0.141233	-0.000793789	-0.45111	0.0174568	-1.28717	-0.100125	-0.0217684
389	CUstable	0.102261	-0.00997642	-0.034825	-2.2616	0.0764604	0.202962	-0.0829032	-0.0135967
390	CUstable	0.641815	-0.049814	-0.00629563	-0.909327	-0.01467	0.85244	0.00151608	0.0834036
391	CUstable	-0.426075	-0.109634	-0.00918423	0.392658	0.0595509	-0.676538	0.131612	-0.0174532
392	CUstable	-0.830281	-0.128439	-0.0125807	0.185471	0.0216938	-0.829295	-0.132426	-0.0306245
393	CUstable	-0.648419	-0.258709	0.032337	0.281599	-0.0259164	0.12457	0.21064	0.0703318
394	CUstable	0.889868	0.00444448	-0.000466392	-2.05052	0.120651	1.04971	0.312678	0.114948
395	CUconverted	-0.0499367	-0.126965	-0.00617668	0.175132	0.108951	-1.06648	-0.0476783	-0.0472462
396	CUstable	0.180074	-0.00631221	-0.0217897	0.278057	0.037777	0.856026	0.191071	0.0519996
398	CUconverted	0.0519116	-0.0752482	-0.0131614	-0.14021	-0.0784752	-1.28565	0.0705906	-0.0012083
399	CUstable	0.0287055	-0.183916	0.00394095	1.23985	0.0460879	-1.16142	-0.0390227	-0.0448409
400	CUstable	-0.301871	-0.138749	-0.00464884	-0.129855	0.0810595	0.614106	0.00200257	0.0127735
401	CUstable	0.380301	-0.0667925	-0.0133017	0.0814626	0.0605206	-0.409884	0.175091	-0.00638682
402	CUconverted	0.837093	-0.0205666	-0.016219	-1.26957	0.365172	-0.720778	-0.102855	-0.0660763
403	CUstable	-0.335901	-0.218016	-0.000249343	0.957324	0.0766812	0.295333	-0.0461831	-0.0374302
405	CUstable	1.01168	-0.0433431	0.00151885	0.356093	0.0348786	-0.49678	0.101265	0.0516112
406	CUconverted	-0.765188	-0.372698	-0.0133568	0.717694	0.134702	-0.501161	-0.29485	-0.215452
407	CUstable	1.43488	0.0358145	-0.00683119	-1.69713	0.0740238	0.316788	0.0691862	0.0927541
408	CUstable	0.380691	-0.0540031	-0.0030904	-2.08088	0.045564	0.213607	0.0477734	0.0662826
409	CUstable	0.83781	-0.144249	-0.00574516	-0.867096	0.213028	-0.66036	-0.0482926	-0.0790095
410	CUstable	0.525853	-0.0166169	0.005907	-0.100273	0.0651129	0.0940737	0.0746853	0.104884
411	CUstable	0.264498	-0.0807902	0.0185518	-0.250505	-0.0194865	-0.780886	0.053494	0.101358
412	CUconverted	-0.10074	-0.228562	0.0212684	1.04873	0.0227092	-0.375969	0.00107493	0.0157065
413	CUstable	0.0368703	-0.116264	-0.00473089	0.663965	0.0631426	-0.644643	0.0159979	-0.0149276
414	CUstable	0.462754	-0.0950612	-0.00757154	-0.122719	-0.0318705	-0.570569	-0.118304	0.009218
415	CUstable	0.713492	-0.171941	0.0110213	0.80506	0.0964199	0.0788768	0.013881	0.0043728
416	CUstable	0.418155	-0.0571477	-0.00844904	0.264069	0.146124	-0.905123	-0.116551	-0.0191659
417	CUconverted	-1.35368	-0.218625	0.0246267	-0.260829	0.0672665	-1.02539	-0.00891927	0.0279658
418	CUstable	0.0885272	-0.105705	0.0094568	0.487462	0.021689	-0.0912943	0.0620722	0.0661287
419	CUstable	1.46266	-0.00290021	-0.000697679	0.0633785	0.0404378	1.18499	0.057735	0.115387
420	CUconverted	-0.909431	-0.240647	-0.00435615	0.370492	0.0623434	-0.869647	-0.147372	-0.0879466
422	CUconverted	-0.304792	-0.110844	-0.0102098	-0.121555	0.052889	-1.35642	-0.0525928	-0.0412901
423	CUstable	0.487636	0.0437609	-0.0135741	0.469508	0.0726295	-0.544391	-0.00426594	0.0571114
424	CUstable	0.477592	-0.200723	0.00220883	0.7036	0.0635215	-0.197585	0.189914	-0.0417129
425	CUstable	0.181745	-0.0949801	-0.00497089	0.671528	0.169932	1.00023	0.0735533	0.0226031
426	CUstable	-0.0653512	-0.0435113	-0.0024966	0.113793	0.0601546	0.73752	0.163927	0.0879373
427	CUstable	1.74395	0.0379962	-0.000720295	-2.32112	0.0911017	0.432972	0.107021	0.111733
428	CUstable	-0.00494062	-0.0202038	-0.0145039	-1.44926	-0.156988	0.607599	-0.0527168	0.112127
429	CUstable	-0.449763	0.0541264	-0.024968	0.228108	0.0590448	0.26036	0.13707	0.0689612
430	CUstable	0.723272	-0.0681634	0.00673885	-0.964029	0.0975216	0.769062	0.115221	0.0861837
431	CUstable	0.118878	-0.039797	0.000790892	-0.803038	0.0517409	0.688628	0.119533	0.102033
432	CUstable	0.0827381	-0.0701691	-0.00638993	1.19644	0.0663611	1.03842	-0.0401435	0.0587933
433	CUstable	0.738397	-0.037651	-0.00861761	0.0779187	0.0751344	-0.86702	-0.144613	0.00604291
434	CUstable	0.144789	-0.150641	0.0019407	0.673632	0.0594463	-0.119031	0.00201724	-0.000286747
435	CUstable	0.194223	-0.0398416	-0.0210561	0.185827	0.0497816	0.733466	0.0144807	0.0255819
436	CUconverted	-0.172423	-0.187544	0.000226776	0.732648	0.0211473	-1.77085	-0.306764	-0.0680227
437	CUconverted	0.505848	-0.11032	-0.00409346	-0.307315	0.247752	-1.28194	-0.0609698	-0.0740922
438	CUconverted	0.140372	-0.0981701	-0.00677357	-0.793479	0.107134	-0.742358	-0.035297	-0.0194055
439	CUstable	0.626167	-0.00697229	-0.0223571	-1.75293	0.049302	0.149117	-0.0154337	0.025011
440	CUstable	0.213136	-0.240153	0.00163783	-1.06516	0.060692	0.149368	-0.181171	-0.0488308
441	CUstable	-0.674437	-0.00443454	-0.0316376	-0.0512577	0.0564471	-0.248077	0.0158241	-0.00340566
442	CUstable	1.06721	-0.00733165	-0.00660054	-0.91697	0.0780966	-0.637258	0.0535351	0.0376599
443	CUstable	0.34073	-0.0436358	-0.0101207	0.117481	0.0450829	0.404269	0.0714828	0.0488385
444	CUstable	0.0180817	-0.456202	0.0189558	1.64872	0.0877227	0.1336	-0.0293483	-0.147862
445	CUstable	-0.780265	-0.0974901	-0.0102806	1.00637	-0.0106249	0.0572381	-0.0716038	0.0288694
446	CUstable	0.204482	-0.101292	-0.0128513	-0.0226261	0.10028	-1.16698	-0.112446	-0.0570544
447	CUconverted	-0.492547	-0.303493	-0.0378915	0.216605	0.110992	0.0826233	-0.294449	-0.231277
448	CUstable	0.746095	-0.13561	0.0132347	-1.47238	-0.0919184	0.808189	0.159695	0.107977
449	CUstable	0.525173	-0.0999646	0.000220613	0.0658698	0.0509734	-0.40928	0.0376578	0.0169261
451	CUstable	1.36984	-0.0466617	0.00277817	0.689971	0.0585181	-0.39368	0.0918573	0.0446977
452	CUstable	1.00734	-0.00829711	-0.0110215	0.216951	0.0889862	0.0487906	0.0222042	0.037863
453	CUstable	0.750919	-0.0762234	-0.00273939	0.67938	0.118479	-0.575289	-0.00768086	-0.00300717
454	CUstable	0.726122	-0.0688406	-0.00227502	0.412478	0.00238257	1.31809	0.0403079	0.0889411
455	CUstable	0.389158	-0.0565274	-0.00619052	-0.0881119	0.0843967	-0.535769	0.111297	0.0157102
457	CUstable	0.655055	-0.00552819	0.00516841	-0.0130297	0.078806	0.786143	-0.021013	0.125626
458	CUstable	-0.163438	-0.179871	0.00768373	-1.03467	-0.060284	-0.318365	0.033846	0.0308354
459	CUstable	-0.338176	-0.0695172	0.00774994	1.80028	0.0409428	-0.551296	-0.0968158	0.0686716
460	CUstable	0.546703	-0.0946127	-0.00859641	-0.407843	0.0982825	0.802711	-0.0661807	0.0184545
461	CUstable	-0.00621778	-0.00437362	-0.0167015	1.47953	0.01922	-0.145481	0.151982	0.0429643
462	CUconverted	-1.05286	-0.304762	-0.0362916	0.390169	0.108149	-0.630448	-0.250907	-0.23963
463	CUconverted	-0.67374	-0.240663	0.00806183	-0.826643	0.116884	-0.329126	-0.108379	-0.04152
464	CUstable	0.957848	-0.17722	0.0166376	0.635444	0.0756111	1.34086	0.162414	0.0598363
465	CUstable	0.469057	-0.0378651	-0.0227448	0.891107	0.0749701	0.548164	-0.0184706	0.00317788
466	CUstable	-0.0997963	-0.0262945	-0.0192033	-1.89809	0.0897187	0.209653	-0.0810425	0.0274266
467	CUstable	0.689087	0.00306126	-0.00786583	-1.43664	0.107285	0.410427	0.073468	0.0736064
468	CUstable	0.772827	-0.0728137	2.78386e-05	-0.228176	0.0852173	-0.0235442	0.0719943	0.0356665
469	CUstable	0.101995	-0.134839	-0.00973193	0.482713	0.046901	0.725504	0.124663	0.000914779
470	CUconverted	-0.541671	-0.148822	-0.0377162	1.207	0.107614	-0.0548271	-0.313467	-0.13275
471	CUstable	0.621605	-0.0857817	0.00292511	-1.12654	0.0813194	-0.564608	0.0800073	0.0263979
472	CUconverted	0.067244	-0.154863	-0.0214667	0.0781817	0.0529531	-1.33417	-0.111546	-0.114756
473	CUstable	0.0981748	-0.0828339	-0.000629769	-0.176863	0.0293061	-0.57196	0.018222	0.0330175
474	CUstable	0.648794	-0.121617	0.00256985	0.616799	0.0605313	0.324889	0.0113976	0.026889
475	CUstable	-0.0910518	-0.0737846	-0.0239429	0.438937	0.136872	0.104348	0.0680908	-0.0421568
476	CUstable	0.787731	0.00211167	-0.00223777	-0.650003	0.056246	0.951625	0.0475392	0.115891
477	CUstable	0.997018	-0.0798117	-0.00883416	0.312354	0.0896613	1.47667	0.0783102	0.0406735
478	CUstable	1.03073	-0.0571915	0.00853437	-0.165535	0.0637664	1.39781	0.095779	0.118975
479	CUstable	0.15516	-0.0402523	-0.0169971	0.0906195	-0.00856865	-0.203909	0.115083	0.0243563
480	CUstable	-0.0187134	-0.0566193	0.00320801	-1.24127	-0.0312188	-0.671423	0.245242	0.0795202
481	CUconverted	-1.28169	-0.302594	0.00164077	0.352723	0.0881739	-1.68013	-0.244961	-0.133988
482	CUstable	-1.39923	-0.253543	-0.0141799	1.26915	0.0685887	-1.09469	-0.287929	-0.133286
483	CUstable	0.906487	-0.0602037	-0.00205018	-0.0103871	0.0614422	-0.814661	0.12014	0.0153902
484	CUstable	-0.0644749	-0.140478	0.00586748	0.187407	0.0884482	-0.127521	0.0835222	0.0179315
485	CUstable	0.774169	-0.00528246	-0.0076127	-1.18753	0.0697124	1.07735	0.134907	0.0955812
486	CUstable	0.602345	-0.0271565	-0.00714547	-1.01537	0.100087	-0.296416	0.0911362	0.0356915
487	CUstable	0.42565	-0.106367	-0.00156297	1.17986	0.0337993	0.414399	-0.00611626	0.0336127
488	CUconverted	-1.30971	-0.145617	-0.0178317	-0.875262	0.0862516	-1.22337	-0.0695897	-0.0754058
489	CUconverted	1.04253	-0.0626655	-0.000616275	-0.620034	0.0495252	0.0815311	-0.05149	0.0485776
490	CUstable	0.470595	-0.0342102	-0.00746211	-0.255386	0.036879	0.904098	0.043585	0.0804812
491	CUstable	0.242635	-0.0889576	-0.0109148	-0.505212	0.110355	-1.46925	-0.0739397	-0.0527744
492	CUstable	0.570721	-0.0455613	-0.0134388	-0.382313	0.052714	1.03218	-0.0193126	0.0518659
493	CUstable	0.42289	-0.0992032	0.0195743	-0.0826785	0.0413448	0.180465	0.201626	0.105149
494	CUstable	0.267707	-0.130065	0.000586205	0.578806	0.0628138	0.5431	-0.0107923	0.0268534
495	CUstable	0.27689	-0.0821487	-0.00730255	-0.468806	0.0869087	0.125777	-0.0680767	0.0174883
496	CUstable	-0.704881	-0.225436	0.0148506	0.563296	0.0278429	-1.4496	0.129873	-0.0267484
497	CUstable	-0.540775	-0.13465	-0.00855557	-0.887531	0.0287795	0.323373	0.0207946	0.0114741
498	CUstable	-0.159811	-0.116388	0.00172959	-0.464766	0.0963762	0.0710521	0.234	0.0280969
499	CUconverted	-0.86776	-0.309673	0.0194723	-0.128836	0.134684	-1.74607	-0.0645985	-0.0959815
500	CUstable	0.35833	-0.0753962	-0.00604658	-0.116298	0.0856849	0.375158	0.0165615	0.0317293
501	CUstable	1.01428	-0.275994	0.0122135	-0.379669	0.13361	0.685279	0.117879	-0.0521302
502	CUstable	0.71243	-0.0550324	0.00395297	-0.258055	0.0504955	0.243836	0.00307237	0.0779281
503	CUstable	0.919717	-0.00477871	-0.00805147	-0.379966	0.0881034	-0.164252	-0.0231773	0.0472832
504	CUstable	0.728762	-0.00933954	-0.00337865	-1.92489	0.0827511	0.683756	0.0313446	0.0953109
505	CUstable	0.159959	-0.0602423	-0.00454363	-0.893452	0.136171	0.693676	-0.0293955	0.051085
506	CUstable	0.575831	-0.0661244	-0.00172493	0.892631	-0.00982542	-0.959874	0.11837	0.0263661
507	CUstable	1.66466	0.0925188	-0.0256571	-0.503604	0.0463906	-0.107518	0.0534957	0.0528977
508	CUstable	0.920414	0.000465821	0.00423309	-0.139286	0.0893595	0.424365	0.109702	0.109243
509	CUstable	0.416401	-0.0285339	-0.00711782	0.116085	0.0200339	-0.606545	0.0752546	0.0425913
510	CUstable	1.08379	-0.00232769	-0.00145377	-0.271804	0.0607251	0.70568	0.170743	0.101074
511	CUstable	-0.447816	-0.195483	-0.00119298	-0.737501	0.153674	-1.1765	-0.0535092	-0.0805542
512	CUconverted	-1.12469	-0.0142742	-0.018583	0.933813	0.0434327	-1.06915	0.0620795	0.0157311
513	CUstable	-0.338378	-0.152506	-0.0202477	0.805592	0.0835239	0.250107	0.0408855	-0.0633608
514	CUstable	0.478024	-0.0385726	0.00557064	-1.91875	0.0965316	0.291477	-0.0869151	0.0947333
515	CUstable	0.693542	0.0139111	-0.0185938	-0.589689	0.140251	-0.574669	-0.0813882	0.0041933
517	CUstable	0.73714	-0.0440854	0.00271398	-0.0987973	0.063043	-0.209071	0.114372	0.0634765
518	CUconverted	0.0102629	-0.21128	-0.0107931	-1.7643	0.103811	-0.778917	-0.389965	-0.104053
519	CUstable	0.765821	0.0458441	-0.0311795	-2.59395	0.0319838	-0.408485	0.00999819	0.018057
520	CUstable	0.278799	-0.0489321	-0.00647286	-2.09556	0.0245062	-0.793127	0.00179353	0.0338184
523	CUstable	0.0326961	-0.146524	0.000681807	0.582518	0.0270219	1.19229	0.146763	0.0477842
524	CUstable	-0.328713	-0.0516489	0.0013246	0.4489	0.0312062	0.0785492	0.11454	0.0847689
525	CUconverted	-0.0472474	-0.173369	0.00293338	0.682807	0.0400944	-0.584543	0.0786573	-0.0190937
526	CUstable	-0.382301	-0.113184	-0.00936331	0.333081	0.0496532	-0.515086	0.0324877	-0.0137642
527	CUstable	-0.34418	-0.0777967	-0.0144596	-0.00969957	0.076367	0.725621	-0.0109078	0.0253221
529	CUstable	0.1752	-0.143702	0.00397439	-1.34851	-0.1175	-1.10847	0.0986388	0.0269336
530	CUstable	1.42025	0.0534349	-0.01068	0.0104751	0.0623307	0.931563	0.0643475	0.107662
531	CUconverted	0.43531	-0.088198	-0.0239635	0.880944	0.123331	-0.269284	-0.108777	-0.0701059
532	CUconverted	-0.177686	-0.126827	-0.00762427	-0.168987	-0.0172807	-1.11797	-0.240681	-0.0220492
533	CUconverted	-0.632744	-0.323083	0.0152749	0.439565	0.117122	0.779129	-0.330482	-0.0434288
535	CUconverted	-1.82217	-0.159761	-0.00689985	0.637639	0.0788363	-1.19681	-0.00280866	-0.0423696
536	CUstable	0.545475	-0.0522301	-0.00747248	-1.04722	0.140245	0.734719	0.0139606	0.0413129
537	CUconverted	0.359231	-0.155982	0.00702416	0.404574	0.048541	-0.411368	0.0802044	0.00427932
538	CUstable	-0.194113	-0.129934	-0.00500902	0.33667	0.066089	0.310838	-0.0036904	0.00830797
539	CUconverted	-2.05229	-0.170722	-0.0180494	0.933104	0.0402438	-1.16359	-0.0995354	-0.0750084
540	CUstable	1.41309	0.0979913	-0.0347596	-0.863094	0.0277627	1.96039	0.23937	0.0985628
541	CUconverted	0.740205	-0.079507	0.00155735	1.76076	0.077677	-0.856836	-0.159341	0.00645936
542	CUstable	0.353153	-0.00346684	-0.00788632	1.10972	-0.0140165	-1.67523	-0.0760746	0.0294733
543	CUstable	-0.739094	-0.0722088	-0.0158933	1.31189	0.0385531	-1.00038	-0.179	-0.0182443

[truncated: 10 more sheets: Fig S5, Fig S6, Fig S7 & Tab S1 & Tab S2, Tab S3, Tab S4-S10, Fig S8 & S9, Fig S10, Fig S11, Fig S12, Fig S13]
